# Supplementary material for: Climate change threatens crop diversity at low latitudes
Source: Nat Food. 2025 Mar 4;6(4):331–42. doi: 10.1038/s43016-025-01135-w (PMC12018264; doi:10.1038/s43016-025-01135-w)
Supplement: Supplementary file 3 — Source data for Supplementary Fig. 6. [file 43016_2025_1135_MOESM3_ESM.xlsx]

## Sheet: FigureS6_elev_zones
elevation zone	warming level	-100	-99.99 to -75	-75 to -50	-50 to -25	-25 to 0	no change	0 to +25	+25 to +50	+50 to +75	+75 to +100	emerging climatic potential	marginal in baseline outside SCS at warming level	share of global cropland in zone
less than 800m	1.5	1.16818	1.65414	3.76011	8.27401	29.0766	23.3355	23.4239	5.60048	1.8417	1.42715	0.148693	0.246036	86.1107
less than 800m	2	4.2564	3.8795	6.80457	10.3669	29.1667	12.5109	22.5851	6.218	2.24232	1.52237	0.18016	0.22348	86.1107
less than 800m	3	18.1166	7.93895	6.78185	8.16916	18.9994	10.9592	16.6849	7.0552	3.0994	1.71128	0.26762	0.172943	86.1107
less than 800m	4	34.1255	7.68641	6.46038	6.10904	11.5128	8.95051	13.3161	5.08264	3.72203	2.53772	0.271703	0.181633	86.1107
800 to 1500m	1.5	1.95502	0.78065	2.61829	7.63957	26.6531	19.9569	27.7389	6.19532	2.2535	2.68579	0.700158	0.82286	9.41882
800 to 1500m	2	2.16515	0.926678	2.85958	9.65658	22.1355	14.8073	32.4871	7.70119	2.80756	2.86826	0.744946	0.840195	9.41882
800 to 1500m	3	3.07907	1.36045	3.72317	6.40492	18.7115	15.008	29.033	13.571	4.25976	3.28309	0.891819	0.674286	9.41882
800 to 1500m	4	4.57315	3.58184	4.70292	8.49255	16.3911	14.3595	22.7054	15.9277	3.80689	3.79371	0.90303	0.762305	9.41882
1500 to 2500m	1.5	1.92127	1.78154	3.16513	6.12497	27.5486	20.6163	27.0737	5.67544	1.78882	2.04263	1.0354	1.22624	3.89636
1500 to 2500m	2	1.99852	2.02306	3.31365	8.17119	27.3096	17.2106	26.3784	7.27163	2.14376	1.89789	1.33057	0.951153	3.89636
1500 to 2500m	3	2.42352	1.93351	5.211	6.95068	22.3436	16.7668	26.8645	8.23034	3.72422	3.28678	1.58475	0.680238	3.89636
1500 to 2500m	4	3.53703	2.92768	2.96193	7.22008	16.9894	15.1187	28.5632	11.1661	5.09986	4.21825	1.36561	0.832174	3.89636
more than 2500m	1.5	1.98384	0.670202	1.31145	3.07846	17.1106	18.2435	29.4891	9.61335	2.38839	2.85863	3.72186	9.53055	0.574086
more than 2500m	2	1.79131	0.454361	1.20625	3.29782	11.5967	17.8403	27.7521	15.6166	3.27834	3.82567	5.7623	7.57819	0.574086
more than 2500m	3	1.39159	0.492024	1.33794	2.56342	9.98927	19.0143	21.8292	17.6674	7.93102	4.35107	8.18492	5.24776	0.574086
more than 2500m	4	1.57578	0.538465	1.24271	3.47159	7.88084	18.8797	18.6004	16.5695	11.614	6.27235	9.72458	3.63006	0.574086

## Sheet: FigureS6_lat_zones
latitude zone	warming level	-100	-99.99 to -75	-75 to -50	-50 to -25	-25 to 0	no change	0 to +25	+25 to +50	+50 to +75	+75 to +100	emerging climatic potential	marginal in baseline outside SCS at warming level	share of global cropland in zone
30S to 90S	1.5	0.113235	1.20673	2.11383	1.77086	32.8174	26.7169	30.7132	4.09797	0.152098	0.15581	0.00296995	0.137714	3.90633
30S to 90S	2	0.815764	2.00131	3.83593	3.90748	35.2519	19.5699	30.341	3.47384	0.550832	0.129447	0.0238262	0.097389	3.90633
30S to 90S	3	4.57021	4.64786	4.59211	7.03925	30.9254	15.6292	29.2505	2.46325	0.539562	0.208893	0.0517455	0.08077	3.90633
30S to 90S	4	10.6911	7.2682	7.36325	5.5879	20.4997	14.9901	30.3887	2.16842	0.572877	0.327677	0.0814039	0.0593374	3.90633
30N to 30S	1.5	1.19975	1.54242	4.31007	9.13628	28.1216	26.3443	24.8268	3.1557	0.528769	0.413191	0.0871299	0.272548	55.5121
30N to 30S	2	5.69575	4.90591	8.47267	11.3284	28.3833	9.54272	25.9164	4.0267	0.769602	0.533725	0.103353	0.260078	55.5121
30N to 30S	3	26.3207	10.5816	8.17912	8.55383	14.5817	6.06061	17.7138	5.44286	1.29235	0.835962	0.130135	0.245936	55.5121
30N to 30S	4	50.2795	9.32243	6.23578	4.54492	5.2063	4.52471	12.0523	5.20944	1.28214	0.902208	0.135165	0.243685	55.5121
30N to 90N	1.5	1.49172	1.64456	2.80749	7.29238	29.1419	17.7836	22.2378	9.28841	3.89718	3.31111	0.5105	0.579627	40.5816
30N to 90N	2	1.88257	1.74461	3.4778	9.19569	27.5964	16.949	20.0188	10.0541	4.55375	3.38878	0.620472	0.504341	40.5816
30N to 90N	3	2.9662	2.43302	4.14013	7.14892	24.023	18.8154	17.9842	11.4756	6.21334	3.6063	0.859844	0.320305	40.5816
30N to 90N	4	4.0316	3.98313	5.85914	8.91971	20.8778	16.4089	17.1179	8.45146	7.62592	5.49283	0.862042	0.355956	40.5816
