# Supplementary material for: Climate change threatens crop diversity at low latitudes
Source: Nat Food. 2025 Mar 4;6(4):331–42. doi: 10.1038/s43016-025-01135-w (PMC12018264; doi:10.1038/s43016-025-01135-w)
Supplement: Supplementary file 4 — Source data for bar plot in b. [file 43016_2025_1135_MOESM4_ESM.xlsx]

## Sheet: Source_data_Figure1
		share of production within SCS at all warming levels	share of production shifting outside SCS at warming level
region	risk_threshold_perc		1.5	2	3	4
East Asia & Pacific	25	48.9559	13.2768	9.24809	18.0864	10.3789
Europe & Central Asia	25	77.4395	7.70697	1.50952	3.42486	9.91367
Latin America & Caribbean	25	47.8671	10.6171	5.08506	16.7023	19.7217
Middle East & North Africa	25	20.7464	45.9554	9.34235	13.2524	10.6143
North America	25	79.7989	10.5562	1.93897	3.05482	4.6511
South Asia	25	10.9257	16.3453	11.3808	32.0661	29.2816
Sub-Saharan Africa	25	21.8852	21.1925	16.1072	28.6351	12.18
Global	25	44.672	14.7485	8.24394	17.9317	14.3869
East Asia & Pacific	50	55.5039	9.43499	7.81375	17.5237	9.66982
Europe & Central Asia	50	84.3867	5.67261	1.19049	2.69293	6.05182
Latin America & Caribbean	50	54.9674	7.18353	4.2675	14.7815	18.7933
Middle East & North Africa	50	27.695	34.7024	9.14873	15.1247	13.2398
North America	50	87.923	5.12327	1.28412	2.10224	3.56733
South Asia	50	19.2293	10.5678	8.63431	27.4367	34.1314
Sub-Saharan Africa	50	26.3986	12.1231	15.066	32.8102	13.602
Global	50	51.4574	9.60288	7.05157	17.3829	14.4883
East Asia & Pacific	75	59.0791	7.58391	7.27684	16.9019	9.10438
Europe & Central Asia	75	87.15	4.61687	0.810158	2.18287	5.23472
Latin America & Caribbean	75	60.3651	4.5352	3.25153	13.5263	18.3151
Middle East & North Africa	75	36.8115	25.8105	7.06884	14.6323	15.5875
North America	75	90.6865	3.6102	0.912059	1.60363	3.1876
South Asia	75	28.9415	7.17394	6.95556	22.8724	34.056
Sub-Saharan Africa	75	29.2795	7.27877	12.6505	35.7873	15.0037
Global	75	56.1285	6.79042	5.91874	16.7038	14.4417
