# Supplementary material for: Climate change threatens crop diversity at low latitudes
Source: Nat Food. 2025 Mar 4;6(4):331–42. doi: 10.1038/s43016-025-01135-w (PMC12018264; doi:10.1038/s43016-025-01135-w)
Supplement: Supplementary file 5 — Source data for bar plots and their elements in a–g. [file 43016_2025_1135_MOESM5_ESM.xlsx]

## Sheet: Fig2_a
Bars and whiskers							Individual GCMS
CROP GROUP	warming	perc_out_SCS_GCM_median	perc_out_GCM_25th_percentile	perc_out_GCM_75th_percentile			CROP GROUP	warming	perc_out_SCS
CEREALS	1.5	2.9197	2.74949	3.17301			CEREALS	1.5	2.79938
CEREALS	2	3.74244	3.39089	3.97619			CEREALS	1.5	2.68569
CEREALS	3	5.00303	4.28654	5.71737			CEREALS	1.5	2.77098
CEREALS	4	7.88899	6.96131	9.81554			CEREALS	1.5	3.35831
FRUIT AND VEG	1.5	23.1687	22.5382	23.9943			CEREALS	1.5	3.56931
FRUIT AND VEG	2	26.0327	25.113	27.2723			CEREALS	1.5	2.47508
FRUIT AND VEG	3	34.6788	29.8051	36.8175			CEREALS	1.5	2.84156
FRUIT AND VEG	4	42.7483	39.811	46.063			CEREALS	1.5	3.10267
OILCROPS	1.5	16.1032	15.2421	17.9674			FRUIT AND VEG	1.5	22.5789
OILCROPS	2	19.6841	18.3016	20.4535			FRUIT AND VEG	1.5	21.7803
OILCROPS	3	21.9871	19.1661	23.2047			FRUIT AND VEG	1.5	23.2886
OILCROPS	4	18.2423	13.8623	19.1715			FRUIT AND VEG	1.5	23.6306
PULSES	1.5	11.6317	9.87155	13.3288			FRUIT AND VEG	1.5	27.1436
PULSES	2	13.5203	12.394	15.0217			FRUIT AND VEG	1.5	24.6567
PULSES	3	20.1403	17.2837	26.1289			FRUIT AND VEG	1.5	22.7312
PULSES	4	33.2376	26.3235	35.8433			FRUIT AND VEG	1.5	23.0953
STARCHY ROOTS	1.5	8.13714	6.135	10.6378			OILCROPS	1.5	15.1061
STARCHY ROOTS	2	12.708	12.1278	13.41			OILCROPS	1.5	16.2152
STARCHY ROOTS	3	16.1624	14.8457	17.3477			OILCROPS	1.5	12.4651
STARCHY ROOTS	4	19.7093	15.1618	20.8669			OILCROPS	1.5	17.2237
TOTAL	1.5	6.91396	6.51531	7.57162			OILCROPS	1.5	20.8255
TOTAL	2	8.48621	7.90106	8.91495			OILCROPS	1.5	15.2949
TOTAL	3	10.5993	9.17566	11.5831			OILCROPS	1.5	20.1532
TOTAL	4	12.8834	11.034	14.726			OILCROPS	1.5	15.9899
							PULSES	1.5	12.5844
							PULSES	1.5	10.4474
							PULSES	1.5	9.01891
							PULSES	1.5	11.9809
							PULSES	1.5	11.9004
							PULSES	1.5	13.0851
							PULSES	1.5	9.43018
							PULSES	1.5	12.4179
							STARCHY ROOTS	1.5	4.68684
							STARCHY ROOTS	1.5	5.80333
							STARCHY ROOTS	1.5	6.31539
							STARCHY ROOTS	1.5	9.95896
							STARCHY ROOTS	1.5	11.5448
							STARCHY ROOTS	1.5	10.6302
							STARCHY ROOTS	1.5	6.24559
							STARCHY ROOTS	1.5	10.6685
							TOTAL	1.5	6.5185
							TOTAL	1.5	6.57649
							TOTAL	1.5	6.1085
							TOTAL	1.5	7.5127
							TOTAL	1.5	8.58149
							TOTAL	1.5	6.66477
							TOTAL	1.5	7.42819
							TOTAL	1.5	7.10922
							CEREALS	2	3.6944
							CEREALS	2	3.25179
							CEREALS	2	4.39716
							CEREALS	2	3.94531
							CEREALS	2	4.07511
							CEREALS	2	3.38616
							CEREALS	2	3.67052
							CEREALS	2	3.67001
							FRUIT AND VEG	2	26.0009
							FRUIT AND VEG	2	24.919
							FRUIT AND VEG	2	26.582
							FRUIT AND VEG	2	26.5676
							FRUIT AND VEG	2	33.7845
							FRUIT AND VEG	2	27.3358
							FRUIT AND VEG	2	24.7966
							FRUIT AND VEG	2	25.7253
							OILCROPS	2	19.5739
							OILCROPS	2	19.7964
							OILCROPS	2	17.8281
							OILCROPS	2	20.6155
							OILCROPS	2	26.5739
							OILCROPS	2	20.3807
							OILCROPS	2	18.4745
							OILCROPS	2	17.7019
							PULSES	2	12.0132
							PULSES	2	13.0755
							PULSES	2	12.509
							PULSES	2	13.0571
							PULSES	2	16.9874
							PULSES	2	15.6006
							PULSES	2	12.6567
							PULSES	2	14.9809
							STARCHY ROOTS	2	12.1902
							STARCHY ROOTS	2	11.9521
							STARCHY ROOTS	2	13.5013
							STARCHY ROOTS	2	13.2007
							STARCHY ROOTS	2	15.0666
							STARCHY ROOTS	2	12.2153
							STARCHY ROOTS	2	11.5325
							STARCHY ROOTS	2	13.3796
							TOTAL	2	8.396
							TOTAL	2	8.04471
							TOTAL	2	8.69015
							TOTAL	2	8.83816
							TOTAL	2	10.5788
							TOTAL	2	8.45601
							TOTAL	2	8.09116
							TOTAL	2	8.11417
							CEREALS	3	3.81843
							CEREALS	3	4.3832
							CEREALS	3	5.28677
							CEREALS	3	5.81937
							CEREALS	3	7.06385
							CEREALS	3	5.0924
							CEREALS	3	5.61347
							CEREALS	3	4.276
							FRUIT AND VEG	3	28.5261
							FRUIT AND VEG	3	32.1312
							FRUIT AND VEG	3	37.2528
							FRUIT AND VEG	3	37.0141
							FRUIT AND VEG	3	43.9265
							FRUIT AND VEG	3	35.6689
							FRUIT AND VEG	3	27.1334
							FRUIT AND VEG	3	32.1361
							OILCROPS	3	22.2182
							OILCROPS	3	18.9537
							OILCROPS	3	24.0988
							OILCROPS	3	22.9067
							OILCROPS	3	13.5808
							OILCROPS	3	19.2395
							OILCROPS	3	28.2251
							OILCROPS	3	21.756
							PULSES	3	17.8125
							PULSES	3	29.5962
							PULSES	3	19.5395
							PULSES	3	18.7295
							PULSES	3	26.3903
							PULSES	3	33.2697
							PULSES	3	18.8429
							PULSES	3	20.8233
							STARCHY ROOTS	3	13.2986
							STARCHY ROOTS	3	17.3251
							STARCHY ROOTS	3	17.3371
							STARCHY ROOTS	3	17.6774
							STARCHY ROOTS	3	16.1808
							STARCHY ROOTS	3	14.2715
							STARCHY ROOTS	3	15.0327
							STARCHY ROOTS	3	16.1568
							TOTAL	3	9.22507
							TOTAL	3	9.60827
							TOTAL	3	11.3785
							TOTAL	3	11.5389
							TOTAL	3	11.3931
							TOTAL	3	10.3703
							TOTAL	3	11.4918
							TOTAL	3	9.86388
							CEREALS	4	4.93014
							CEREALS	4	6.56055
							CEREALS	4	8.37385
							CEREALS	4	7.54766
							CEREALS	4	10.8092
							CEREALS	4	11.4983
							CEREALS	4	9.16255
							CEREALS	4	7.59892
							FRUIT AND VEG	4	39.663
							FRUIT AND VEG	4	40.8562
							FRUIT AND VEG	4	44.924
							FRUIT AND VEG	4	44.8103
							FRUIT AND VEG	4	50.618
							FRUIT AND VEG	4	44.4815
							FRUIT AND VEG	4	42.0039
							FRUIT AND VEG	4	38.3244
							OILCROPS	4	21.0457
							OILCROPS	4	14.2467
							OILCROPS	4	12.7351
							OILCROPS	4	12.1902
							OILCROPS	4	19.9446
							OILCROPS	4	18.9036
							OILCROPS	4	17.9638
							OILCROPS	4	18.5211
							PULSES	4	21.8976
							PULSES	4	34.3829
							PULSES	4	29.4602
							PULSES	4	27.671
							PULSES	4	28.4029
							PULSES	4	59.8805
							PULSES	4	30.2914
							PULSES	4	36.6819
							STARCHY ROOTS	4	15.0978
							STARCHY ROOTS	4	20.2212
							STARCHY ROOTS	4	20.3631
							STARCHY ROOTS	4	21.6307
							STARCHY ROOTS	4	9.84437
							STARCHY ROOTS	4	23.8053
							STARCHY ROOTS	4	15.4867
							STARCHY ROOTS	4	19.0556
							TOTAL	4	10.7399
							TOTAL	4	11.1487
							TOTAL	4	12.4259
							TOTAL	4	11.7538
							TOTAL	4	15.4602
							TOTAL	4	16.1531
							TOTAL	4	13.5203
							TOTAL	4	12.4222

## Sheet: Fig2_b
Bars and whiskers							Individual GCMS
CROP GROUP	warming	perc_out_SCS_GCM_median	perc_out_GCM_25th_percentile	perc_out_GCM_75th_percentile			CROP GROUP	warming	perc_out_SCS
CEREALS	1.5	3.01728	2.84698	3.25676			CEREALS	1.5	2.77773
CEREALS	2	3.89109	3.6268	4.33522			CEREALS	1.5	2.88778
CEREALS	3	6.33538	5.62297	7.55957			CEREALS	1.5	2.96483
CEREALS	4	11.1494	9.33891	12.2813			CEREALS	1.5	3.18745
FRUIT AND VEG	1.5	8.15815	7.66279	8.90788			CEREALS	1.5	3.27435
FRUIT AND VEG	2	10.1971	9.68404	11.2184			CEREALS	1.5	3.15781
FRUIT AND VEG	3	16.7962	15.8008	19.1066			CEREALS	1.5	3.80484
FRUIT AND VEG	4	25.979	23.5307	27.9395			CEREALS	1.5	2.99895
OILCROPS	1.5	38.3384	36.2655	38.6864			FRUIT AND VEG	1.5	9.34764
OILCROPS	2	39.2023	35.5256	39.8659			FRUIT AND VEG	1.5	8.00903
OILCROPS	3	31.8151	25.226	39.4455			FRUIT AND VEG	1.5	8.0015
OILCROPS	4	33.2742	27.7433	41.9824			FRUIT AND VEG	1.5	7.9662
PULSES	1.5	10.0378	9.53706	11.0291			FRUIT AND VEG	1.5	10.9135
PULSES	2	13.4186	12.5455	14.447			FRUIT AND VEG	1.5	7.46882
PULSES	3	14.4082	13.6563	15.4552			FRUIT AND VEG	1.5	8.47644
PULSES	4	14.5021	13.5504	17.0146			FRUIT AND VEG	1.5	6.84011
STARCHY ROOTS	1.5	2.92273	2.71009	3.08347			OILCROPS	1.5	38.6144
STARCHY ROOTS	2	3.48119	3.14967	3.80433			OILCROPS	1.5	35.8344
STARCHY ROOTS	3	4.16354	3.9263	5.60701			OILCROPS	1.5	36.4104
STARCHY ROOTS	4	8.68287	7.9326	10.2911			OILCROPS	1.5	38.0625
TOTAL	1.5	4.4363	4.17246	4.79924			OILCROPS	1.5	33.3896
TOTAL	2	5.58368	5.23385	6.16057			OILCROPS	1.5	38.637
TOTAL	3	8.77342	8.03519	10.3049			OILCROPS	1.5	39.0033
TOTAL	4	14.5481	12.7154	15.9785			OILCROPS	1.5	38.8152
							PULSES	1.5	10.6415
							PULSES	1.5	9.45904
							PULSES	1.5	9.31282
							PULSES	1.5	10.1055
							PULSES	1.5	13.5313
							PULSES	1.5	9.75573
							PULSES	1.5	13.7667
							PULSES	1.5	9.11263
							STARCHY ROOTS	1.5	3.20103
							STARCHY ROOTS	1.5	2.9318
							STARCHY ROOTS	1.5	3.06339
							STARCHY ROOTS	1.5	2.67475
							STARCHY ROOTS	1.5	2.91319
							STARCHY ROOTS	1.5	2.60933
							STARCHY ROOTS	1.5	3.14342
							STARCHY ROOTS	1.5	2.72206
							TOTAL	1.5	4.62078
							TOTAL	1.5	4.30756
							TOTAL	1.5	4.3696
							TOTAL	1.5	4.46348
							TOTAL	1.5	5.29177
							TOTAL	1.5	4.31342
							TOTAL	1.5	5.07312
							TOTAL	1.5	4.06952
							CEREALS	2	3.24889
							CEREALS	2	3.65463
							CEREALS	2	3.87221
							CEREALS	2	4.00405
							CEREALS	2	4.53531
							CEREALS	2	4.48498
							CEREALS	2	4.2109
							CEREALS	2	3.71696
							FRUIT AND VEG	2	9.7164
							FRUIT AND VEG	2	10.6154
							FRUIT AND VEG	2	10.013
							FRUIT AND VEG	2	9.43789
							FRUIT AND VEG	2	14.4977
							FRUIT AND VEG	2	11.8264
							FRUIT AND VEG	2	9.80872
							FRUIT AND VEG	2	10.4157
							OILCROPS	2	39.859
							OILCROPS	2	39.865
							OILCROPS	2	41.8994
							OILCROPS	2	39.0461
							OILCROPS	2	17.9032
							OILCROPS	2	39.1263
							OILCROPS	2	24.9641
							OILCROPS	2	39.2913
							PULSES	2	12.9262
							PULSES	2	11.6983
							PULSES	2	12.8843
							PULSES	2	13.5167
							PULSES	2	12.8702
							PULSES	2	14.2296
							PULSES	2	15.653
							PULSES	2	13.8495
							STARCHY ROOTS	2	3.06718
							STARCHY ROOTS	2	3.40614
							STARCHY ROOTS	2	3.5564
							STARCHY ROOTS	2	3.77344
							STARCHY ROOTS	2	3.89632
							STARCHY ROOTS	2	4.18102
							STARCHY ROOTS	2	3.14503
							STARCHY ROOTS	2	3.15134
							TOTAL	2	5.01475
							TOTAL	2	5.51163
							TOTAL	2	5.53777
							TOTAL	2	5.50605
							TOTAL	2	7.01426
							TOTAL	2	6.44348
							TOTAL	2	5.63164
							TOTAL	2	5.49345
							CEREALS	3	4.50296
							CEREALS	3	7.29526
							CEREALS	3	6.69148
							CEREALS	3	5.77238
							CEREALS	3	8.32398
							CEREALS	3	9.66227
							CEREALS	3	5.15429
							CEREALS	3	6.16588
							FRUIT AND VEG	3	15.2974
							FRUIT AND VEG	3	18.0643
							FRUIT AND VEG	3	16.9072
							FRUIT AND VEG	3	16.6063
							FRUIT AND VEG	3	25.5923
							FRUIT AND VEG	3	21.6629
							FRUIT AND VEG	3	14.1954
							FRUIT AND VEG	3	16.3974
							OILCROPS	3	29.4814
							OILCROPS	3	43.5884
							OILCROPS	3	34.1657
							OILCROPS	3	26.8762
							OILCROPS	3	20.389
							OILCROPS	3	40.546
							OILCROPS	3	17.7014
							OILCROPS	3	39.0092
							PULSES	3	15.7576
							PULSES	3	13.4753
							PULSES	3	14.174
							PULSES	3	14.8483
							PULSES	3	12.3029
							PULSES	3	15.2672
							PULSES	3	14.1936
							PULSES	3	15.3213
							STARCHY ROOTS	3	3.66185
							STARCHY ROOTS	3	4.87235
							STARCHY ROOTS	3	4.209
							STARCHY ROOTS	3	4.11813
							STARCHY ROOTS	3	10.175
							STARCHY ROOTS	3	7.8108
							STARCHY ROOTS	3	3.34477
							STARCHY ROOTS	3	4.01447
							TOTAL	3	7.22547
							TOTAL	3	9.78405
							TOTAL	3	9.02941
							TOTAL	3	8.36601
							TOTAL	3	12.8374
							TOTAL	3	12.5007
							TOTAL	3	7.26837
							TOTAL	3	8.58377
							CEREALS	4	8.23704
							CEREALS	4	10.9476
							CEREALS	4	11.8464
							CEREALS	4	10.5924
							CEREALS	4	12.7856
							CEREALS	4	17.0175
							CEREALS	4	8.48586
							CEREALS	4	11.2771
							FRUIT AND VEG	4	21.3809
							FRUIT AND VEG	4	24.9072
							FRUIT AND VEG	4	26.6511
							FRUIT AND VEG	4	25.2295
							FRUIT AND VEG	4	30.3881
							FRUIT AND VEG	4	31.5151
							FRUIT AND VEG	4	22.7355
							FRUIT AND VEG	4	26.8356
							OILCROPS	4	44.479
							OILCROPS	4	41.1864
							OILCROPS	4	28.5122
							OILCROPS	4	25.4915
							OILCROPS	4	37.3118
							OILCROPS	4	55.6081
							OILCROPS	4	17.5957
							OILCROPS	4	29.0978
							PULSES	4	14.2204
							PULSES	4	16.955
							PULSES	4	14.1158
							PULSES	4	14.5283
							PULSES	4	17.078
							PULSES	4	18.8821
							PULSES	4	13.4172
							PULSES	4	13.779
							STARCHY ROOTS	4	5.52333
							STARCHY ROOTS	4	8.66046
							STARCHY ROOTS	4	8.72686
							STARCHY ROOTS	4	8.5113
							STARCHY ROOTS	4	14.983
							STARCHY ROOTS	4	15.9213
							STARCHY ROOTS	4	6.19647
							STARCHY ROOTS	4	8.70537
							TOTAL	4	11.2646
							TOTAL	4	14.2109
							TOTAL	4	15.1293
							TOTAL	4	13.9797
							TOTAL	4	17.4618
							TOTAL	4	20.5349
							TOTAL	4	11.7487
							TOTAL	4	14.818

## Sheet: Fig2_c
Bars and whiskers							Individual GCMS
CROP GROUP	warming	perc_out_SCS_GCM_median	perc_out_GCM_25th_percentile	perc_out_GCM_75th_percentile			CROP GROUP	warming	perc_out_SCS
CEREALS	1.5	16.2285	15.3413	18.0252			CEREALS	1.5	19.7645
CEREALS	2	22.7861	21.4965	24.7327			CEREALS	1.5	15.2933
CEREALS	3	35.8063	33.151	38.2521			CEREALS	1.5	15.819
CEREALS	4	42.5996	40.4354	45.3092			CEREALS	1.5	15.2918
FRUIT AND VEG	1.5	27.626	26.4293	28.9001			CEREALS	1.5	22.5453
FRUIT AND VEG	2	34.5799	32.7524	36.9618			CEREALS	1.5	17.0024
FRUIT AND VEG	3	47.1469	45.4862	48.525			CEREALS	1.5	16.8711
FRUIT AND VEG	4	52.3127	49.5978	55.1753			CEREALS	1.5	15.1096
OILCROPS	1.5	7.76923	5.43734	8.60573			FRUIT AND VEG	1.5	29.1993
OILCROPS	2	5.417	4.60956	5.90977			FRUIT AND VEG	1.5	24.0138
OILCROPS	3	3.53325	3.09461	3.88854			FRUIT AND VEG	1.5	27.5882
OILCROPS	4	3.3585	2.98933	3.707			FRUIT AND VEG	1.5	27.1039
PULSES	1.5	24.9916	22.3631	28.4157			FRUIT AND VEG	1.5	35.0354
PULSES	2	34.3024	31.5681	39.7293			FRUIT AND VEG	1.5	26.4479
PULSES	3	55.5423	51.214	58.8103			FRUIT AND VEG	1.5	28.6705
PULSES	4	64.0215	61.7001	69.0552			FRUIT AND VEG	1.5	26.6719
STARCHY ROOTS	1.5	28.3848	26.4471	29.4334			OILCROPS	1.5	5.42541
STARCHY ROOTS	2	34.4066	32.8356	36.8249			OILCROPS	1.5	9.1644
STARCHY ROOTS	3	41.6907	40.8237	43.7084			OILCROPS	1.5	8.2265
STARCHY ROOTS	4	44.171	41.8156	47.5361			OILCROPS	1.5	7.70952
TOTAL	1.5	24.2144	23.0254	25.6371			OILCROPS	1.5	4.29255
TOTAL	2	30.9601	29.3172	33.2315			OILCROPS	1.5	8.21819
TOTAL	3	43.1649	41.2682	44.944			OILCROPS	1.5	5.55118
TOTAL	4	48.565	46.0585	51.4448			OILCROPS	1.5	8.87198
							PULSES	1.5	28.174
							PULSES	1.5	23.0347
							PULSES	1.5	25.1744
							PULSES	1.5	24.2729
							PULSES	1.5	30.365
							PULSES	1.5	27.1596
							PULSES	1.5	25.8802
							PULSES	1.5	19.1919
							STARCHY ROOTS	1.5	28.7117
							STARCHY ROOTS	1.5	23.4804
							STARCHY ROOTS	1.5	28.0684
							STARCHY ROOTS	1.5	27.2119
							STARCHY ROOTS	1.5	31.6931
							STARCHY ROOTS	1.5	29.7401
							STARCHY ROOTS	1.5	29.3145
							STARCHY ROOTS	1.5	24.2054
							TOTAL	1.5	26.2622
							TOTAL	1.5	21.2956
							TOTAL	1.5	24.0369
							TOTAL	1.5	23.4986
							TOTAL	1.5	30.8491
							TOTAL	1.5	23.9117
							TOTAL	1.5	25.1217
							TOTAL	1.5	22.8492
							CEREALS	2	21.805
							CEREALS	2	19.8304
							CEREALS	2	22.651
							CEREALS	2	22.9658
							CEREALS	2	32.9745
							CEREALS	2	28.2396
							CEREALS	2	21.526
							CEREALS	2	23.0251
							FRUIT AND VEG	2	32.2648
							FRUIT AND VEG	2	31.4805
							FRUIT AND VEG	2	33.289
							FRUIT AND VEG	2	35.176
							FRUIT AND VEG	2	45.0578
							FRUIT AND VEG	2	38.0987
							FRUIT AND VEG	2	35.8959
							FRUIT AND VEG	2	34.3049
							OILCROPS	2	6.48233
							OILCROPS	2	5.21702
							OILCROPS	2	5.63929
							OILCROPS	2	5.38626
							OILCROPS	2	3.19819
							OILCROPS	2	4.56103
							OILCROPS	2	5.14208
							OILCROPS	2	6.29107
							PULSES	2	31.2792
							PULSES	2	30.2588
							PULSES	2	33.0332
							PULSES	2	38.4691
							PULSES	2	44.236
							PULSES	2	43.2977
							PULSES	2	35.7228
							PULSES	2	32.4637
							STARCHY ROOTS	2	31.4195
							STARCHY ROOTS	2	33.1716
							STARCHY ROOTS	2	31.8166
							STARCHY ROOTS	2	34.5791
							STARCHY ROOTS	2	39.7555
							STARCHY ROOTS	2	41.364
							STARCHY ROOTS	2	35.8233
							STARCHY ROOTS	2	34.2361
							TOTAL	2	28.9786
							TOTAL	2	28.0923
							TOTAL	2	29.8874
							TOTAL	2	31.4083
							TOTAL	2	40.8093
							TOTAL	2	35.4512
							TOTAL	2	31.5042
							TOTAL	2	30.8428
							CEREALS	3	33.3571
							CEREALS	3	36.9802
							CEREALS	3	35.5185
							CEREALS	3	36.37
							CEREALS	3	42.9314
							CEREALS	3	40.7146
							CEREALS	3	32.7252
							CEREALS	3	32.3651
							FRUIT AND VEG	3	45.5799
							FRUIT AND VEG	3	47.6841
							FRUIT AND VEG	3	47.1977
							FRUIT AND VEG	3	48.1065
							FRUIT AND VEG	3	52.3469
							FRUIT AND VEG	3	51.0501
							FRUIT AND VEG	3	44.8288
							FRUIT AND VEG	3	45.1159
							OILCROPS	3	3.8818
							OILCROPS	3	3.66654
							OILCROPS	3	3.70603
							OILCROPS	3	3.52125
							OILCROPS	3	2.45867
							OILCROPS	3	3.93998
							OILCROPS	3	2.81232
							OILCROPS	3	3.84644
							PULSES	3	52.4343
							PULSES	3	53.2435
							PULSES	3	55.9477
							PULSES	3	57.85
							PULSES	3	58.3719
							PULSES	3	62.6649
							PULSES	3	48.6572
							PULSES	3	52.0445
							STARCHY ROOTS	3	41.1333
							STARCHY ROOTS	3	45.6835
							STARCHY ROOTS	3	42.262
							STARCHY ROOTS	3	43.0428
							STARCHY ROOTS	3	39.324
							STARCHY ROOTS	3	47.7193
							STARCHY ROOTS	3	40.9758
							STARCHY ROOTS	3	40.3601
							TOTAL	3	41.4258
							TOTAL	3	44.2327
							TOTAL	3	43.1688
							TOTAL	3	44.0525
							TOTAL	3	48.1505
							TOTAL	3	47.6096
							TOTAL	3	40.7526
							TOTAL	3	40.7705
							CEREALS	4	43.5632
							CEREALS	4	44.1437
							CEREALS	4	42.042
							CEREALS	4	43.9136
							CEREALS	4	41.5527
							CEREALS	4	44.3113
							CEREALS	4	40.3165
							CEREALS	4	42.635
							FRUIT AND VEG	4	52.3135
							FRUIT AND VEG	4	51.9181
							FRUIT AND VEG	4	53.1986
							FRUIT AND VEG	4	53.2798
							FRUIT AND VEG	4	49.1061
							FRUIT AND VEG	4	52.8701
							FRUIT AND VEG	4	52.1408
							FRUIT AND VEG	4	51.882
							OILCROPS	4	4.28025
							OILCROPS	4	3.7549
							OILCROPS	4	2.91329
							OILCROPS	4	3.32207
							OILCROPS	4	2.58292
							OILCROPS	4	3.21246
							OILCROPS	4	3.67339
							OILCROPS	4	3.24825
							PULSES	4	60.1168
							PULSES	4	64.9774
							PULSES	4	67.6981
							PULSES	4	67.1648
							PULSES	4	54.4016
							PULSES	4	69.4246
							PULSES	4	63.5033
							PULSES	4	65.8456
							STARCHY ROOTS	4	49.7536
							STARCHY ROOTS	4	51.0522
							STARCHY ROOTS	4	42.1691
							STARCHY ROOTS	4	43.1997
							STARCHY ROOTS	4	36.9283
							STARCHY ROOTS	4	40.8216
							STARCHY ROOTS	4	46.78
							STARCHY ROOTS	4	45.0034
							TOTAL	4	49.4086
							TOTAL	4	49.5168
							TOTAL	4	48.7323
							TOTAL	4	49.4509
							TOTAL	4	45.5595
							TOTAL	4	49.1006
							TOTAL	4	48.0369
							TOTAL	4	48.4203

## Sheet: Fig2_d
Bars and whiskers							Individual GCMS
CROP GROUP	warming	perc_out_SCS_GCM_median	perc_out_GCM_25th_percentile	perc_out_GCM_75th_percentile			CROP GROUP	warming	perc_out_SCS
CEREALS	1.5	10.1191	7.70507	12.5837			CEREALS	1.5	9.38403
CEREALS	2	22.3214	16.2467	26.016			CEREALS	1.5	8.44406
CEREALS	3	43.5699	36.693	51.0999			CEREALS	1.5	12.099
CEREALS	4	55.7674	48.9523	63.0968			CEREALS	1.5	11.604
FRUIT AND VEG	1.5	8.79003	7.34391	10.6937			CEREALS	1.5	19.5935
FRUIT AND VEG	2	17.6654	14.2295	21.7165			CEREALS	1.5	13.1387
FRUIT AND VEG	3	40.1194	33.7412	44.3211			CEREALS	1.5	5.58585
FRUIT AND VEG	4	49.1731	43.3592	53.4422			CEREALS	1.5	5.41873
OILCROPS	1.5	10.1723	5.9957	11.9623			FRUIT AND VEG	1.5	7.92424
OILCROPS	2	23.7162	16.7372	28.9594			FRUIT AND VEG	1.5	8.00372
OILCROPS	3	56.3568	45.2763	65.8028			FRUIT AND VEG	1.5	10.945
OILCROPS	4	76.5714	64.7508	83.0144			FRUIT AND VEG	1.5	9.04036
PULSES	1.5	7.53552	5.83233	9.16927			FRUIT AND VEG	1.5	14.6459
PULSES	2	16.1315	11.7451	19.7167			FRUIT AND VEG	1.5	10.7233
PULSES	3	39.9224	32.1712	46.5202			FRUIT AND VEG	1.5	6.36265
PULSES	4	52.2834	44.842	56.8853			FRUIT AND VEG	1.5	5.44127
STARCHY ROOTS	1.5	8.97038	7.42771	11.6134			OILCROPS	1.5	9.09769
STARCHY ROOTS	2	23.5882	17.5394	29.6242			OILCROPS	1.5	6.11329
STARCHY ROOTS	3	53.3819	45.7542	60.3429			OILCROPS	1.5	13.6412
STARCHY ROOTS	4	71.1062	59.1077	77.9928			OILCROPS	1.5	11.3659
TOTAL	1.5	9.22546	7.39038	11.6231			OILCROPS	1.5	21.6616
TOTAL	2	21.8944	16.3634	26.8411			OILCROPS	1.5	11.2469
TOTAL	3	47.9598	40.6583	54.6037			OILCROPS	1.5	5.55206
TOTAL	4	62.4943	53.1754	68.9095			OILCROPS	1.5	5.61037
							PULSES	1.5	7.1565
							PULSES	1.5	6.23172
							PULSES	1.5	8.91017
							PULSES	1.5	8.3289
							PULSES	1.5	14.5302
							PULSES	1.5	9.48253
							PULSES	1.5	4.59514
							PULSES	1.5	4.84437
							STARCHY ROOTS	1.5	8.94371
							STARCHY ROOTS	1.5	7.60955
							STARCHY ROOTS	1.5	11.311
							STARCHY ROOTS	1.5	8.96801
							STARCHY ROOTS	1.5	20.7637
							STARCHY ROOTS	1.5	12.6231
							STARCHY ROOTS	1.5	6.90488
							STARCHY ROOTS	1.5	6.133
							TOTAL	1.5	8.81135
							TOTAL	1.5	7.8134
							TOTAL	1.5	11.4405
							TOTAL	1.5	9.71896
							TOTAL	1.5	19.1193
							TOTAL	1.5	12.253
							TOTAL	1.5	6.34497
							TOTAL	1.5	5.75871
							CEREALS	2	16.8742
							CEREALS	2	20.0802
							CEREALS	2	25.6845
							CEREALS	2	25.6764
							CEREALS	2	37.5135
							CEREALS	2	26.2887
							CEREALS	2	14.342
							CEREALS	2	10.7147
							FRUIT AND VEG	2	14.4267
							FRUIT AND VEG	2	15.3752
							FRUIT AND VEG	2	21.8528
							FRUIT AND VEG	2	19.4367
							FRUIT AND VEG	2	27.7626
							FRUIT AND VEG	2	22.2604
							FRUIT AND VEG	2	13.3478
							FRUIT AND VEG	2	10.4558
							OILCROPS	2	18.2271
							OILCROPS	2	18.0328
							OILCROPS	2	28.5562
							OILCROPS	2	28.673
							OILCROPS	2	41.648
							OILCROPS	2	29.6395
							OILCROPS	2	14.7927
							OILCROPS	2	12.8268
							PULSES	2	12.42
							PULSES	2	14.7541
							PULSES	2	18.7763
							PULSES	2	17.9673
							PULSES	2	30.0713
							PULSES	2	22.0273
							PULSES	2	9.99494
							PULSES	2	8.20545
							STARCHY ROOTS	2	18.3321
							STARCHY ROOTS	2	22.0411
							STARCHY ROOTS	2	28.6934
							STARCHY ROOTS	2	25.1217
							STARCHY ROOTS	2	42.9255
							STARCHY ROOTS	2	32.4791
							STARCHY ROOTS	2	15.2823
							STARCHY ROOTS	2	11.94
							TOTAL	2	17.0165
							TOTAL	2	19.9051
							TOTAL	2	26.2859
							TOTAL	2	24.0594
							TOTAL	2	38.1731
							TOTAL	2	28.4998
							TOTAL	2	14.4866
							TOTAL	2	11.2469
							CEREALS	3	38.712
							CEREALS	3	38.6987
							CEREALS	3	49.2118
							CEREALS	3	52.1643
							CEREALS	3	61.044
							CEREALS	3	50.4328
							CEREALS	3	32.5752
							CEREALS	3	29.1488
							FRUIT AND VEG	3	37.5371
							FRUIT AND VEG	3	34.9927
							FRUIT AND VEG	3	43.1906
							FRUIT AND VEG	3	44.2109
							FRUIT AND VEG	3	49.4636
							FRUIT AND VEG	3	44.1049
							FRUIT AND VEG	3	29.895
							FRUIT AND VEG	3	24.8843
							OILCROPS	3	50.1178
							OILCROPS	3	47.3831
							OILCROPS	3	63.3168
							OILCROPS	3	65.7801
							OILCROPS	3	79.8858
							OILCROPS	3	66.8597
							OILCROPS	3	37.9205
							OILCROPS	3	34.9946
							PULSES	3	35.0324
							PULSES	3	34.6957
							PULSES	3	44.0246
							PULSES	3	45.4165
							PULSES	3	56.9813
							PULSES	3	48.7133
							PULSES	3	27.7874
							PULSES	3	24.0544
							STARCHY ROOTS	3	50.1969
							STARCHY ROOTS	3	48.5151
							STARCHY ROOTS	3	56.009
							STARCHY ROOTS	3	59.8787
							STARCHY ROOTS	3	69.8067
							STARCHY ROOTS	3	61.8325
							STARCHY ROOTS	3	38.8952
							STARCHY ROOTS	3	34.6292
							TOTAL	3	44.3098
							TOTAL	3	42.9068
							TOTAL	3	51.6322
							TOTAL	3	54.5977
							TOTAL	3	63.5354
							TOTAL	3	55.2153
							TOTAL	3	35.1512
							TOTAL	3	31.0179
							CEREALS	4	51.0632
							CEREALS	4	48.1113
							CEREALS	4	62.9427
							CEREALS	4	63.4532
							CEREALS	4	67.0175
							CEREALS	4	60.8662
							CEREALS	4	47.5615
							CEREALS	4	47.4734
							FRUIT AND VEG	4	46.6564
							FRUIT AND VEG	4	41.3206
							FRUIT AND VEG	4	54.8817
							FRUIT AND VEG	4	52.1529
							FRUIT AND VEG	4	56.413
							FRUIT AND VEG	4	52.4731
							FRUIT AND VEG	4	43.4842
							FRUIT AND VEG	4	42.3927
							OILCROPS	4	70.6088
							OILCROPS	4	63.5327
							OILCROPS	4	84.269
							OILCROPS	4	82.6984
							OILCROPS	4	85.4263
							OILCROPS	4	82.0464
							OILCROPS	4	65.0582
							OILCROPS	4	63.0794
							PULSES	4	48.5783
							PULSES	4	45.0661
							PULSES	4	55.6746
							PULSES	4	57.5957
							PULSES	4	62.7263
							PULSES	4	56.1709
							PULSES	4	44.6917
							PULSES	4	44.9213
							STARCHY ROOTS	4	65.765
							STARCHY ROOTS	4	57.314
							STARCHY ROOTS	4	79.6904
							STARCHY ROOTS	4	76.4666
							STARCHY ROOTS	4	81.5767
							STARCHY ROOTS	4	77.4331
							STARCHY ROOTS	4	58.6858
							STARCHY ROOTS	4	59.1953
							TOTAL	4	57.8922
							TOTAL	4	51.6631
							TOTAL	4	69.9719
							TOTAL	4	68.0245
							TOTAL	4	72.499
							TOTAL	4	67.8201
							TOTAL	4	52.6371
							TOTAL	4	52.6008

## Sheet: Fig2_e
Bars and whiskers							Individual GCMS
CROP GROUP	warming	perc_out_SCS_GCM_median	perc_out_GCM_25th_percentile	perc_out_GCM_75th_percentile			CROP GROUP	warming	perc_out_SCS
CEREALS	1.5	5.57213	4.4846	7.97193			CEREALS	1.5	6.01824
CEREALS	2	13.9671	10.7453	20.0952			CEREALS	1.5	4.62635
CEREALS	3	42.3992	31.3241	51.7803			CEREALS	1.5	7.0469
CEREALS	4	75.6046	65.0947	85.4389			CEREALS	1.5	4.03615
FRUIT AND VEG	1.5	4.34426	3.57088	5.0857			CEREALS	1.5	23.053
FRUIT AND VEG	2	8.36701	6.38294	13.923			CEREALS	1.5	10.4756
FRUIT AND VEG	3	31.3502	23.5749	38.8356			CEREALS	1.5	4.83845
FRUIT AND VEG	4	63.9375	54.4542	79.9835			CEREALS	1.5	3.92722
OILCROPS	1.5	6.11078	5.33925	7.23071			FRUIT AND VEG	1.5	4.26884
OILCROPS	2	23.1	16.3322	35.8965			FRUIT AND VEG	1.5	3.67503
OILCROPS	3	54.922	46.6132	62.3391			FRUIT AND VEG	1.5	4.88423
OILCROPS	4	81.439	73.9729	89.8708			FRUIT AND VEG	1.5	4.12054
PULSES	1.5	3.93165	3.33758	5.32513			FRUIT AND VEG	1.5	10.2771
PULSES	2	9.47105	7.23134	15.7592			FRUIT AND VEG	1.5	4.90271
PULSES	3	34.7672	26.4045	45.9751			FRUIT AND VEG	1.5	3.96504
PULSES	4	72.918	60.575	89.2184			FRUIT AND VEG	1.5	3.22663
STARCHY ROOTS	1.5	15.2304	9.48459	17.5116			OILCROPS	1.5	6.67168
STARCHY ROOTS	2	22.1351	17.2371	27.4993			OILCROPS	1.5	5.35842
STARCHY ROOTS	3	55.102	47.5661	66.5541			OILCROPS	1.5	6.60221
STARCHY ROOTS	4	92.0882	84.5182	95.387			OILCROPS	1.5	5.42295
TOTAL	1.5	5.9978	4.6316	7.78097			OILCROPS	1.5	26.4868
TOTAL	2	13.1424	10.0521	19.2963			OILCROPS	1.5	7.86659
TOTAL	3	40.2882	30.756	49.2197			OILCROPS	1.5	5.45035
TOTAL	4	73.495	63.6379	84.8576			OILCROPS	1.5	3.53787
							PULSES	1.5	4.04701
							PULSES	1.5	3.45472
							PULSES	1.5	4.89456
							PULSES	1.5	3.50552
							PULSES	1.5	15.051
							PULSES	1.5	6.46029
							PULSES	1.5	3.10077
							PULSES	1.5	3.03602
							STARCHY ROOTS	1.5	17.6418
							STARCHY ROOTS	1.5	10.1781
							STARCHY ROOTS	1.5	16.9698
							STARCHY ROOTS	1.5	13.9312
							STARCHY ROOTS	1.5	30.5979
							STARCHY ROOTS	1.5	16.7542
							STARCHY ROOTS	1.5	7.75006
							STARCHY ROOTS	1.5	7.1376
							TOTAL	1.5	6.44459
							TOTAL	1.5	4.80374
							TOTAL	1.5	7.14478
							TOTAL	1.5	4.96435
							TOTAL	1.5	19.5679
							TOTAL	1.5	9.03448
							TOTAL	1.5	4.79026
							TOTAL	1.5	3.94321
							CEREALS	2	12.3705
							CEREALS	2	15.1294
							CEREALS	2	18.1932
							CEREALS	2	10.2493
							CEREALS	2	41.9988
							CEREALS	2	25.7432
							CEREALS	2	10.8048
							CEREALS	2	8.06194
							FRUIT AND VEG	2	6.55427
							FRUIT AND VEG	2	8.03754
							FRUIT AND VEG	2	13.3026
							FRUIT AND VEG	2	8.29683
							FRUIT AND VEG	2	26.6605
							FRUIT AND VEG	2	15.5456
							FRUIT AND VEG	2	6.29825
							FRUIT AND VEG	2	4.64248
							OILCROPS	2	16.2167
							OILCROPS	2	19.755
							OILCROPS	2	34.9908
							OILCROPS	2	26.1835
							OILCROPS	2	52.2388
							OILCROPS	2	38.6138
							OILCROPS	2	16.2844
							OILCROPS	2	5.43724
							PULSES	2	8.0221
							PULSES	2	9.94491
							PULSES	2	14.289
							PULSES	2	8.32506
							PULSES	2	38.23
							PULSES	2	20.1699
							PULSES	2	6.71187
							PULSES	2	5.00855
							STARCHY ROOTS	2	17.8552
							STARCHY ROOTS	2	23.7201
							STARCHY ROOTS	2	25.4363
							STARCHY ROOTS	2	20.5501
							STARCHY ROOTS	2	56.1558
							STARCHY ROOTS	2	33.8699
							STARCHY ROOTS	2	14.8168
							STARCHY ROOTS	2	15.106
							TOTAL	2	11.0345
							TOTAL	2	13.6665
							TOTAL	2	17.8395
							TOTAL	2	11.1147
							TOTAL	2	38.6692
							TOTAL	2	23.5764
							TOTAL	2	9.82959
							TOTAL	2	7.39725
							CEREALS	3	33.8946
							CEREALS	3	44.5879
							CEREALS	3	46.6652
							CEREALS	3	39.8577
							CEREALS	3	86.7377
							CEREALS	3	62.8819
							CEREALS	3	28.866
							CEREALS	3	18.1952
							FRUIT AND VEG	3	26.3509
							FRUIT AND VEG	3	32.6483
							FRUIT AND VEG	3	33.7744
							FRUIT AND VEG	3	29.7144
							FRUIT AND VEG	3	76.7692
							FRUIT AND VEG	3	52.692
							FRUIT AND VEG	3	17.5873
							FRUIT AND VEG	3	11.2975
							OILCROPS	3	48.0987
							OILCROPS	3	56.4704
							OILCROPS	3	59.0174
							OILCROPS	3	53.5118
							OILCROPS	3	85.6978
							OILCROPS	3	71.8898
							OILCROPS	3	42.1567
							OILCROPS	3	29.132
							PULSES	3	29.0559
							PULSES	3	36.0954
							PULSES	3	41.8019
							PULSES	3	33.0502
							PULSES	3	90.9056
							PULSES	3	57.3117
							PULSES	3	20.527
							PULSES	3	10.5188
							STARCHY ROOTS	3	51.2567
							STARCHY ROOTS	3	56.9252
							STARCHY ROOTS	3	58.3731
							STARCHY ROOTS	3	53.2789
							STARCHY ROOTS	3	95.4027
							STARCHY ROOTS	3	91.0906
							STARCHY ROOTS	3	36.499
							STARCHY ROOTS	3	26.6757
							TOTAL	3	33.4476
							TOTAL	3	42.1123
							TOTAL	3	43.954
							TOTAL	3	38.1654
							TOTAL	3	84.4024
							TOTAL	3	62.3076
							TOTAL	3	26.2524
							TOTAL	3	16.9693
							CEREALS	4	74.281
							CEREALS	4	68.1103
							CEREALS	4	83.0083
							CEREALS	4	75.6175
							CEREALS	4	93.8306
							CEREALS	4	92.6541
							CEREALS	4	58.6568
							CEREALS	4	46.7016
							FRUIT AND VEG	4	58.9623
							FRUIT AND VEG	4	58.8733
							FRUIT AND VEG	4	77.4701
							FRUIT AND VEG	4	67.4264
							FRUIT AND VEG	4	90.6158
							FRUIT AND VEG	4	87.9237
							FRUIT AND VEG	4	45.6532
							FRUIT AND VEG	4	30.9629
							OILCROPS	4	77.3723
							OILCROPS	4	79.0325
							OILCROPS	4	89.8142
							OILCROPS	4	82.2841
							OILCROPS	4	92.9301
							OILCROPS	4	92.886
							OILCROPS	4	68.4592
							OILCROPS	4	54.3685
							PULSES	4	63.2308
							PULSES	4	70.296
							PULSES	4	86.6378
							PULSES	4	74.0589
							PULSES	4	99.3149
							PULSES	4	96.9006
							PULSES	4	56.7864
							PULSES	4	37.9543
							STARCHY ROOTS	4	93.0988
							STARCHY ROOTS	4	90.6112
							STARCHY ROOTS	4	95.2905
							STARCHY ROOTS	4	86.3064
							STARCHY ROOTS	4	97.4906
							STARCHY ROOTS	4	95.9525
							STARCHY ROOTS	4	79.8426
							STARCHY ROOTS	4	61.1407
							TOTAL	4	70.8694
							TOTAL	4	67.6375
							TOTAL	4	82.6953
							TOTAL	4	74.1726
							TOTAL	4	93.2462
							TOTAL	4	91.5682
							TOTAL	4	56.715
							TOTAL	4	43.0256

## Sheet: Fig2_f
Bars and whiskers							Individual GCMS
CROP GROUP	warming	perc_out_SCS_GCM_median	perc_out_GCM_25th_percentile	perc_out_GCM_75th_percentile			CROP GROUP	warming	perc_out_SCS
CEREALS	1.5	8.97634	6.97359	9.58914			CEREALS	1.5	9.26968
CEREALS	2	15.7983	14.2177	18.9817			CEREALS	1.5	5.24842
CEREALS	3	28.338	24.3251	32.3937			CEREALS	1.5	9.26559
CEREALS	4	37.4068	34.9144	41.6899			CEREALS	1.5	8.41421
FRUIT AND VEG	1.5	4.12214	3.48275	4.57144			CEREALS	1.5	13.3695
FRUIT AND VEG	2	6.35518	5.30678	6.94159			CEREALS	1.5	9.71013
FRUIT AND VEG	3	9.65185	7.79203	11.0898			CEREALS	1.5	8.61427
FRUIT AND VEG	4	13.6253	11.4807	18.0356			CEREALS	1.5	5.12515
OILCROPS	1.5	7.20232	5.62657	8.10019			FRUIT AND VEG	1.5	4.4091
OILCROPS	2	17.563	11.1127	22.0766			FRUIT AND VEG	1.5	2.91642
OILCROPS	3	48.6683	37.9981	57.2246			FRUIT AND VEG	1.5	4.65907
OILCROPS	4	63.8547	55.3001	68.6978			FRUIT AND VEG	1.5	4.03617
PULSES	1.5	8.0618	6.70754	8.69084			FRUIT AND VEG	1.5	5.80363
PULSES	2	12.709	9.13999	16.2588			FRUIT AND VEG	1.5	4.44339
PULSES	3	26.2298	20.4667	32.4214			FRUIT AND VEG	1.5	3.57954
PULSES	4	44.6713	37.5442	49.6512			FRUIT AND VEG	1.5	2.94741
STARCHY ROOTS	1.5	7.53497	4.43813	9.38406			OILCROPS	1.5	7.33342
STARCHY ROOTS	2	14.9951	11.2112	17.2102			OILCROPS	1.5	5.0022
STARCHY ROOTS	3	26.4857	22.3256	30.0833			OILCROPS	1.5	8.30902
STARCHY ROOTS	4	33.3705	29.4038	36.4707			OILCROPS	1.5	6.36504
TOTAL	1.5	6.57462	5.08983	7.25241			OILCROPS	1.5	12.7888
TOTAL	2	11.5018	9.75694	13.4608			OILCROPS	1.5	7.3606
TOTAL	3	20.3943	17.1035	23.3856			OILCROPS	1.5	8.24348
TOTAL	4	27.1976	24.479	31.4373			OILCROPS	1.5	3.40939
							PULSES	1.5	8.47421
							PULSES	1.5	6.61771
							PULSES	1.5	7.67971
							PULSES	1.5	9.02854
							PULSES	1.5	10.5978
							PULSES	1.5	8.1886
							PULSES	1.5	6.60354
							PULSES	1.5	5.83576
							STARCHY ROOTS	1.5	7.18404
							STARCHY ROOTS	1.5	4.3227
							STARCHY ROOTS	1.5	10.1235
							STARCHY ROOTS	1.5	8.16079
							STARCHY ROOTS	1.5	11.4512
							STARCHY ROOTS	1.5	8.29939
							STARCHY ROOTS	1.5	4.70549
							STARCHY ROOTS	1.5	2.00878
							TOTAL	1.5	6.7931
							TOTAL	1.5	4.10082
							TOTAL	1.5	7.23891
							TOTAL	1.5	6.35047
							TOTAL	1.5	9.72575
							TOTAL	1.5	7.10306
							TOTAL	1.5	5.91438
							TOTAL	1.5	3.76554
							CEREALS	2	15.0094
							CEREALS	2	13.0551
							CEREALS	2	18.8839
							CEREALS	2	16.3844
							CEREALS	2	22.439
							CEREALS	2	20.5144
							CEREALS	2	14.7303
							CEREALS	2	9.38813
							FRUIT AND VEG	2	6.3271
							FRUIT AND VEG	2	5.24299
							FRUIT AND VEG	2	7.02711
							FRUIT AND VEG	2	6.608
							FRUIT AND VEG	2	8.56997
							FRUIT AND VEG	2	6.93758
							FRUIT AND VEG	2	5.2154
							FRUIT AND VEG	2	4.18376
							OILCROPS	2	15.3665
							OILCROPS	2	12.5257
							OILCROPS	2	22.0131
							OILCROPS	2	15.7009
							OILCROPS	2	33.744
							OILCROPS	2	23.4318
							OILCROPS	2	14.3674
							OILCROPS	2	7.94368
							PULSES	2	11.075
							PULSES	2	9.69685
							PULSES	2	15.8399
							PULSES	2	14.5394
							PULSES	2	19.9715
							PULSES	2	16.0703
							PULSES	2	10.1248
							PULSES	2	7.8557
							STARCHY ROOTS	2	14.4734
							STARCHY ROOTS	2	12.6241
							STARCHY ROOTS	2	18.3638
							STARCHY ROOTS	2	16.4578
							STARCHY ROOTS	2	20.1334
							STARCHY ROOTS	2	15.7992
							STARCHY ROOTS	2	7.1902
							STARCHY ROOTS	2	6.41557
							TOTAL	2	11.0317
							TOTAL	2	9.45402
							TOTAL	2	13.5755
							TOTAL	2	11.9545
							TOTAL	2	16.3143
							TOTAL	2	13.9783
							TOTAL	2	9.61864
							TOTAL	2	6.67636
							CEREALS	3	25.2475
							CEREALS	3	27.5942
							CEREALS	3	31.4848
							CEREALS	3	29.2936
							CEREALS	3	39.6798
							CEREALS	3	35.1442
							CEREALS	3	21.8493
							CEREALS	3	20.6593
							FRUIT AND VEG	3	8.54177
							FRUIT AND VEG	3	9.31362
							FRUIT AND VEG	3	11.1497
							FRUIT AND VEG	3	9.86309
							FRUIT AND VEG	3	14.3051
							FRUIT AND VEG	3	10.9006
							FRUIT AND VEG	3	7.00978
							FRUIT AND VEG	3	7.2781
							OILCROPS	3	37.2017
							OILCROPS	3	48.4841
							OILCROPS	3	56.6256
							OILCROPS	3	52.1792
							OILCROPS	3	56.1978
							OILCROPS	3	60.8532
							OILCROPS	3	32.018
							OILCROPS	3	25.8293
							PULSES	3	23.0186
							PULSES	3	22.4669
							PULSES	3	31.9182
							PULSES	3	29.1243
							PULSES	3	44.7542
							PULSES	3	32.0252
							PULSES	3	12.6522
							PULSES	3	17.2403
							STARCHY ROOTS	3	24.8565
							STARCHY ROOTS	3	24.2305
							STARCHY ROOTS	3	30.8152
							STARCHY ROOTS	3	29.3595
							STARCHY ROOTS	3	31.8747
							STARCHY ROOTS	3	27.6062
							STARCHY ROOTS	3	13.676
							STARCHY ROOTS	3	18.0544
							TOTAL	3	18.0678
							TOTAL	3	19.6771
							TOTAL	3	23.097
							TOTAL	3	21.3113
							TOTAL	3	28.0152
							TOTAL	3	24.2776
							TOTAL	3	14.5988
							TOTAL	3	14.5127
							CEREALS	4	35.1952
							CEREALS	4	35.7163
							CEREALS	4	45.1407
							CEREALS	4	39.8957
							CEREALS	4	40.1389
							CEREALS	4	43.85
							CEREALS	4	35.6673
							CEREALS	4	35.6789
							FRUIT AND VEG	4	12.1661
							FRUIT AND VEG	4	10.8824
							FRUIT AND VEG	4	17.7175
							FRUIT AND VEG	4	14.2211
							FRUIT AND VEG	4	19.236
							FRUIT AND VEG	4	20.7722
							FRUIT AND VEG	4	12.1569
							FRUIT AND VEG	4	11.0002
							OILCROPS	4	58.7052
							OILCROPS	4	58.1239
							OILCROPS	4	68.1696
							OILCROPS	4	68.5517
							OILCROPS	4	61.5576
							OILCROPS	4	65.9004
							OILCROPS	4	57.9893
							OILCROPS	4	54.9221
							PULSES	4	43.4428
							PULSES	4	40.0922
							PULSES	4	52.3956
							PULSES	4	48.9434
							PULSES	4	50.3416
							PULSES	4	47.8395
							PULSES	4	29.286
							PULSES	4	32.2449
							STARCHY ROOTS	4	31.973
							STARCHY ROOTS	4	28.8599
							STARCHY ROOTS	4	37.2999
							STARCHY ROOTS	4	34.8044
							STARCHY ROOTS	4	36.0688
							STARCHY ROOTS	4	36.3875
							STARCHY ROOTS	4	28.4987
							STARCHY ROOTS	4	28.2888
							TOTAL	4	25.3173
							TOTAL	4	24.5872
							TOTAL	4	32.7796
							TOTAL	4	28.8076
							TOTAL	4	31.0716
							TOTAL	4	33.4346
							TOTAL	4	25.0378
							TOTAL	4	24.4138

## Sheet: Fig2_g
Bars and whiskers							Individual GCMS
CROP GROUP	warming	perc_out_SCS_GCM_median	perc_out_GCM_25th_percentile	perc_out_GCM_75th_percentile			CROP GROUP	warming	perc_out_SCS
CEREALS	1.5	4.35857	3.71405	4.98335			CEREALS	1.5	3.88002
CEREALS	2	8.33487	6.99669	9.37547			CEREALS	1.5	3.82078
CEREALS	3	18.3029	15.4594	22.9179			CEREALS	1.5	4.92086
CEREALS	4	33.7228	27.1518	41.0573			CEREALS	1.5	3.81698
FRUIT AND VEG	1.5	7.44218	6.68512	8.27629			CEREALS	1.5	6.74264
FRUIT AND VEG	2	13.0731	11.3806	14.7336			CEREALS	1.5	4.523
FRUIT AND VEG	3	25.1309	22.4039	27.6862			CEREALS	1.5	5.20661
FRUIT AND VEG	4	39.6587	33.2412	47.5243			CEREALS	1.5	3.11135
OILCROPS	1.5	5.84697	5.0932	6.33874			FRUIT AND VEG	1.5	8.36093
OILCROPS	2	10.2482	9.06793	11.89			FRUIT AND VEG	1.5	6.52836
OILCROPS	3	28.8784	21.3196	32.4322			FRUIT AND VEG	1.5	7.95092
OILCROPS	4	44.6281	36.1979	53.718			FRUIT AND VEG	1.5	7.25701
PULSES	1.5	3.67601	3.3432	4.45324			FRUIT AND VEG	1.5	11.9323
PULSES	2	7.16238	6.01697	8.28716			FRUIT AND VEG	1.5	7.72258
PULSES	3	16.9257	13.6978	19.7556			FRUIT AND VEG	1.5	6.90581
PULSES	4	30.1356	24.2377	35.2877			FRUIT AND VEG	1.5	5.98266
STARCHY ROOTS	1.5	8.72205	8.09363	10.0555			OILCROPS	1.5	6.0608
STARCHY ROOTS	2	14.0579	11.5847	15.5743			OILCROPS	1.5	5.54998
STARCHY ROOTS	3	30.4951	24.6313	32.8729			OILCROPS	1.5	6.73587
STARCHY ROOTS	4	37.5032	34.1622	42.5512			OILCROPS	1.5	4.04566
TOTAL	1.5	5.83018	5.13156	6.51983			OILCROPS	1.5	10.5748
TOTAL	2	10.4231	8.96531	11.8185			OILCROPS	1.5	6.22894
TOTAL	3	23.7696	19.4268	27.4067			OILCROPS	1.5	5.24723
TOTAL	4	38.4608	31.6372	46.2379			OILCROPS	1.5	4.17967
							PULSES	1.5	3.74094
							PULSES	1.5	3.04123
							PULSES	1.5	4.27537
							PULSES	1.5	3.53267
							PULSES	1.5	6.39327
							PULSES	1.5	3.82966
							PULSES	1.5	4.40382
							PULSES	1.5	2.53201
							STARCHY ROOTS	1.5	10.1424
							STARCHY ROOTS	1.5	8.50765
							STARCHY ROOTS	1.5	9.25153
							STARCHY ROOTS	1.5	8.13959
							STARCHY ROOTS	1.5	13.5572
							STARCHY ROOTS	1.5	9.21036
							STARCHY ROOTS	1.5	9.37056
							STARCHY ROOTS	1.5	6.30064
							TOTAL	1.5	6.02674
							TOTAL	1.5	5.28779
							TOTAL	1.5	6.46855
							TOTAL	1.5	5.02624
							TOTAL	1.5	9.56179
							TOTAL	1.5	6.1062
							TOTAL	1.5	5.91632
							TOTAL	1.5	4.33352
							CEREALS	2	6.67373
							CEREALS	2	7.69879
							CEREALS	2	9.13115
							CEREALS	2	8.23832
							CEREALS	2	14.822
							CEREALS	2	9.38773
							CEREALS	2	8.43815
							CEREALS	2	5.84534
							FRUIT AND VEG	2	12.0269
							FRUIT AND VEG	2	11.5133
							FRUIT AND VEG	2	14.8087
							FRUIT AND VEG	2	14.5473
							FRUIT AND VEG	2	20.082
							FRUIT AND VEG	2	13.8705
							FRUIT AND VEG	2	11.5141
							FRUIT AND VEG	2	10.2013
							OILCROPS	2	8.53003
							OILCROPS	2	9.63901
							OILCROPS	2	11.7677
							OILCROPS	2	9.15717
							OILCROPS	2	25.2123
							OILCROPS	2	12.2401
							OILCROPS	2	10.7806
							OILCROPS	2	8.75816
							PULSES	2	6.0224
							PULSES	2	5.77608
							PULSES	2	8.04013
							PULSES	2	8.49181
							PULSES	2	10.7712
							PULSES	2	7.2467
							PULSES	2	7.63211
							PULSES	2	5.33282
							STARCHY ROOTS	2	11.3488
							STARCHY ROOTS	2	12.0177
							STARCHY ROOTS	2	14.499
							STARCHY ROOTS	2	14.9908
							STARCHY ROOTS	2	26.4752
							STARCHY ROOTS	2	16.3879
							STARCHY ROOTS	2	13.4064
							STARCHY ROOTS	2	9.96509
							TOTAL	2	8.83155
							TOTAL	2	9.46187
							TOTAL	2	11.6303
							TOTAL	2	10.5227
							TOTAL	2	19.7848
							TOTAL	2	11.7529
							TOTAL	2	10.1867
							TOTAL	2	8.01466
							CEREALS	3	15.2804
							CEREALS	3	17.5869
							CEREALS	3	19.9567
							CEREALS	3	22.0483
							CEREALS	3	40.7494
							CEREALS	3	23.0573
							CEREALS	3	14.4324
							CEREALS	3	15.0982
							FRUIT AND VEG	3	22.0544
							FRUIT AND VEG	3	22.3893
							FRUIT AND VEG	3	26.6727
							FRUIT AND VEG	3	27.5105
							FRUIT AND VEG	3	43.8282
							FRUIT AND VEG	3	28.0399
							FRUIT AND VEG	3	20.9724
							FRUIT AND VEG	3	23.4528
							OILCROPS	3	21.7875
							OILCROPS	3	25.7896
							OILCROPS	3	32.3395
							OILCROPS	3	32.7391
							OILCROPS	3	50.4507
							OILCROPS	3	31.7784
							OILCROPS	3	19.8615
							OILCROPS	3	20.0937
							PULSES	3	13.9372
							PULSES	3	13.6381
							PULSES	3	19.2327
							PULSES	3	19.3163
							PULSES	3	29.3629
							PULSES	3	19.5026
							PULSES	3	14.6944
							PULSES	3	13.8191
							STARCHY ROOTS	3	21.3262
							STARCHY ROOTS	3	29.3158
							STARCHY ROOTS	3	31.0383
							STARCHY ROOTS	3	32.5143
							STARCHY ROOTS	3	43.738
							STARCHY ROOTS	3	32.6821
							STARCHY ROOTS	3	24.1168
							STARCHY ROOTS	3	25.2756
							TOTAL	3	19.1758
							TOTAL	3	21.8317
							TOTAL	3	25.8308
							TOTAL	3	27.0769
							TOTAL	3	44.3106
							TOTAL	3	27.351
							TOTAL	3	18.235
							TOTAL	3	19.2471
							CEREALS	4	27.528
							CEREALS	4	28.0701
							CEREALS	4	41.2807
							CEREALS	4	37.6341
							CEREALS	4	53.7926
							CEREALS	4	41.9138
							CEREALS	4	27.4865
							CEREALS	4	25.8566
							FRUIT AND VEG	4	32.3366
							FRUIT AND VEG	4	29.4865
							FRUIT AND VEG	4	47.8208
							FRUIT AND VEG	4	44.2783
							FRUIT AND VEG	4	65.5335
							FRUIT AND VEG	4	46.8937
							FRUIT AND VEG	4	33.4306
							FRUIT AND VEG	4	35.7399
							OILCROPS	4	36.6764
							OILCROPS	4	39.3338
							OILCROPS	4	58.0726
							OILCROPS	4	52.2975
							OILCROPS	4	59.2609
							OILCROPS	4	49.4069
							OILCROPS	4	34.9088
							OILCROPS	4	34.3868
							PULSES	4	23.2196
							PULSES	4	18.881
							PULSES	4	36.6716
							PULSES	4	34.2646
							PULSES	4	59.3044
							PULSES	4	34.7549
							PULSES	4	24.8018
							PULSES	4	26.0951
							STARCHY ROOTS	4	33.9676
							STARCHY ROOTS	4	32.7759
							STARCHY ROOTS	4	42.1257
							STARCHY ROOTS	4	39.8694
							STARCHY ROOTS	4	63.2584
							STARCHY ROOTS	4	44.1571
							STARCHY ROOTS	4	35.1175
							STARCHY ROOTS	4	33.914
							TOTAL	4	31.6716
							TOTAL	4	31.7964
							TOTAL	4	47.6003
							TOTAL	4	43.4931
							TOTAL	4	58.9316
							TOTAL	4	45.3205
							TOTAL	4	31.5274
							TOTAL	4	31.2408
