# Supplementary material for: Climate change threatens crop diversity at low latitudes
Source: Nat Food. 2025 Mar 4;6(4):331–42. doi: 10.1038/s43016-025-01135-w (PMC12018264; doi:10.1038/s43016-025-01135-w)
Supplement: Supplementary file 6 — Source data for bar plot and its elements. [file 43016_2025_1135_MOESM6_ESM.xlsx]

## Sheet: Sheet1
Bars and whiskers							Individual GCMs
CROP GROUP	warming	change_dir	perc_change_area_GCM_median	perc_change_area_GCM_25th_percentile	perc_change_area_GCM_75th_percentile		CROP GROUP	change_dir	warming	perc_change_area
CEREALS	1.5	gained	10.3464	9.96624	10.9399		CEREALS	gained	1.5	9.77673
CEREALS	1.5	lost	12.9582	11.8169	14.1042		CEREALS	gained	1.5	10.5232
CEREALS	1.5	total	-2.58674	-3.53682	-1.7057		CEREALS	gained	1.5	10.4172
CEREALS	2	gained	12.728	11.986	13.1697		CEREALS	gained	1.5	13.1419
CEREALS	2	lost	19.1558	17.0823	22.2362		CEREALS	gained	1.5	10.924
CEREALS	2	total	-6.53697	-9.37034	-4.8004		CEREALS	gained	1.5	10.1383
CEREALS	3	gained	14.5689	13.8192	15.3192		CEREALS	gained	1.5	9.82844
CEREALS	3	lost	34.1908	29.1571	37.8781		CEREALS	gained	1.5	10.2235
CEREALS	3	total	-19.5281	-23.2834	-14.8556		CEREALS	lost	1.5	11.3503
CEREALS	4	gained	13.6734	12.7987	14.4203		CEREALS	lost	1.5	13.8257
CEREALS	4	lost	47.5447	42.8151	54.7932		CEREALS	lost	1.5	12.8086
CEREALS	4	total	-33.7391	-41.587	-28.8535		CEREALS	lost	1.5	19.2944
FRUIT AND VEG	1.5	gained	8.83974	8.5224	9.13078		CEREALS	lost	1.5	14.4185
FRUIT AND VEG	1.5	lost	8.20377	7.25705	9.396		CEREALS	lost	1.5	11.9495
FRUIT AND VEG	1.5	total	0.491552	-0.483756	1.33687		CEREALS	lost	1.5	10.4324
FRUIT AND VEG	2	gained	10.7277	10.2989	11.029		CEREALS	lost	1.5	13.3004
FRUIT AND VEG	2	lost	14.2007	11.9582	17.571		CEREALS	total	1.5	-1.57355
FRUIT AND VEG	2	total	-3.57228	-6.97344	-1.30827		CEREALS	total	1.5	-3.30251
FRUIT AND VEG	3	gained	12.9861	12.3511	13.5892		CEREALS	total	1.5	-2.3914
FRUIT AND VEG	3	lost	31.0268	25.9513	35.2457		CEREALS	total	1.5	-6.15254
FRUIT AND VEG	3	total	-18.1193	-22.0782	-13.4607		CEREALS	total	1.5	-3.49452
FRUIT AND VEG	4	gained	14.478	13.9806	15.4449		CEREALS	total	1.5	-1.81123
FRUIT AND VEG	4	lost	46.0865	40.2052	53.2189		CEREALS	total	1.5	-0.603964
FRUIT AND VEG	4	total	-31.5213	-37.922	-26.0365		CEREALS	total	1.5	-3.0769
OILCROPS	1.5	gained	12.2214	11.8183	13.0981		FRUIT AND VEG	gained	1.5	8.02378
OILCROPS	1.5	lost	12.587	11.5295	13.7606		FRUIT AND VEG	gained	1.5	8.64398
OILCROPS	1.5	total	-0.112495	-1.48561	0.731199		FRUIT AND VEG	gained	1.5	8.83687
OILCROPS	2	gained	15.2022	14.4608	16.3649		FRUIT AND VEG	gained	1.5	11.032
OILCROPS	2	lost	20.6	18.5962	24.9857		FRUIT AND VEG	gained	1.5	9.08098
OILCROPS	2	total	-5.60535	-9.3096	-3.27416		FRUIT AND VEG	gained	1.5	8.93925
OILCROPS	3	gained	18.7198	17.6552	19.8951		FRUIT AND VEG	gained	1.5	8.63015
OILCROPS	3	lost	43.2068	35.5084	48.754		FRUIT AND VEG	gained	1.5	8.8546
OILCROPS	3	total	-24.3585	-29.8477	-17.7277		FRUIT AND VEG	lost	1.5	7.25512
OILCROPS	4	gained	19.5988	18.9362	20.5585		FRUIT AND VEG	lost	1.5	9.3226
OILCROPS	4	lost	61.01	53.9227	68.9578		FRUIT AND VEG	lost	1.5	8.19286
OILCROPS	4	total	-41.9524	-48.0133	-34.5374		FRUIT AND VEG	lost	1.5	13.0831
PULSES	1.5	gained	12.5283	11.9515	13.2259		FRUIT AND VEG	lost	1.5	9.66543
PULSES	1.5	lost	16.3988	14.827	17.545		FRUIT AND VEG	lost	1.5	6.94355
PULSES	1.5	total	-3.64871	-4.81288	-2.7182		FRUIT AND VEG	lost	1.5	6.01559
PULSES	2	gained	15.3111	14.8076	15.8644		FRUIT AND VEG	lost	1.5	8.25345
PULSES	2	lost	23.5021	21.182	26.9875		FRUIT AND VEG	total	1.5	0.768652
PULSES	2	total	-8.42485	-11.1663	-6.2006		FRUIT AND VEG	total	1.5	-0.678674
PULSES	3	gained	17.7391	17.0132	18.3108		FRUIT AND VEG	total	1.5	0.643992
PULSES	3	lost	40.9608	35.7326	45.0445		FRUIT AND VEG	total	1.5	-2.05114
PULSES	3	total	-23.0424	-26.9682	-18.7588		FRUIT AND VEG	total	1.5	-0.584487
PULSES	4	gained	18.506	17.8588	20.1343		FRUIT AND VEG	total	1.5	1.99569
PULSES	4	lost	55.743	50.7672	62.1265		FRUIT AND VEG	total	1.5	2.61452
PULSES	4	total	-37.4115	-42.584	-32.2406		FRUIT AND VEG	total	1.5	0.601149
STARCHY ROOTS	1.5	gained	9.91216	9.34879	10.472		OILCROPS	gained	1.5	11.1934
STARCHY ROOTS	1.5	lost	13.165	11.6041	15.4093		OILCROPS	gained	1.5	12.5163
STARCHY ROOTS	1.5	total	-3.48384	-5.16204	-2.07414		OILCROPS	gained	1.5	12.355
STARCHY ROOTS	2	gained	12.5402	11.6307	13.2238		OILCROPS	gained	1.5	15.8198
STARCHY ROOTS	2	lost	22.2756	19.0584	27.3836		OILCROPS	gained	1.5	12.777
STARCHY ROOTS	2	total	-9.6439	-14.7543	-7.18328		OILCROPS	gained	1.5	12.5284
STARCHY ROOTS	3	gained	16.2174	14.7791	16.9523		OILCROPS	gained	1.5	11.628
STARCHY ROOTS	3	lost	43.5247	37.1761	48.4347		OILCROPS	gained	1.5	12.4509
STARCHY ROOTS	3	total	-27.2475	-32.0759	-22.4198		OILCROPS	lost	1.5	10.8495
STARCHY ROOTS	4	gained	17.4568	16.0584	18.3717		OILCROPS	lost	1.5	13.8467
STARCHY ROOTS	4	lost	59.4424	54.1418	65.2265		OILCROPS	lost	1.5	12.5571
STARCHY ROOTS	4	total	-42.6387	-47.7588	-36.6152		OILCROPS	lost	1.5	19.4958
							OILCROPS	lost	1.5	13.9304
							OILCROPS	lost	1.5	11.6299
							OILCROPS	lost	1.5	10.0798
							OILCROPS	lost	1.5	12.617
							OILCROPS	total	1.5	0.343962
							OILCROPS	total	1.5	-1.33034
							OILCROPS	total	1.5	-0.202008
							OILCROPS	total	1.5	-3.67598
							OILCROPS	total	1.5	-1.15331
							OILCROPS	total	1.5	0.89856
							OILCROPS	total	1.5	1.54816
							OILCROPS	total	1.5	-0.166068
							PULSES	gained	1.5	11.676
							PULSES	gained	1.5	13.2019
							PULSES	gained	1.5	12.5866
							PULSES	gained	1.5	15.1124
							PULSES	gained	1.5	13.1438
							PULSES	gained	1.5	12.2052
							PULSES	gained	1.5	11.5317
							PULSES	gained	1.5	12.3989
							PULSES	lost	1.5	14.2651
							PULSES	lost	1.5	17.0122
							PULSES	lost	1.5	16.2553
							PULSES	lost	1.5	24.2772
							PULSES	lost	1.5	17.8524
							PULSES	lost	1.5	15.1333
							PULSES	lost	1.5	13.1373
							PULSES	lost	1.5	16.9076
							PULSES	total	1.5	-2.58907
							PULSES	total	1.5	-3.81032
							PULSES	total	1.5	-3.66873
							PULSES	total	1.5	-9.1648
							PULSES	total	1.5	-4.70865
							PULSES	total	1.5	-2.92814
							PULSES	total	1.5	-1.60562
							PULSES	total	1.5	-4.50872
							STARCHY ROOTS	gained	1.5	8.88334
							STARCHY ROOTS	gained	1.5	10.1811
							STARCHY ROOTS	gained	1.5	10.0714
							STARCHY ROOTS	gained	1.5	12.9413
							STARCHY ROOTS	gained	1.5	10.3671
							STARCHY ROOTS	gained	1.5	9.77382
							STARCHY ROOTS	gained	1.5	8.93494
							STARCHY ROOTS	gained	1.5	9.828
							STARCHY ROOTS	lost	1.5	11.9115
							STARCHY ROOTS	lost	1.5	15.2586
							STARCHY ROOTS	lost	1.5	13.3034
							STARCHY ROOTS	lost	1.5	20.8118
							STARCHY ROOTS	lost	1.5	15.8615
							STARCHY ROOTS	lost	1.5	10.6861
							STARCHY ROOTS	lost	1.5	8.99237
							STARCHY ROOTS	lost	1.5	13.0251
							STARCHY ROOTS	total	1.5	-3.02826
							STARCHY ROOTS	total	1.5	-5.07743
							STARCHY ROOTS	total	1.5	-3.23196
							STARCHY ROOTS	total	1.5	-7.87049
							STARCHY ROOTS	total	1.5	-5.4944
							STARCHY ROOTS	total	1.5	-0.912277
							STARCHY ROOTS	total	1.5	-0.0574361
							STARCHY ROOTS	total	1.5	-3.19715
							CEREALS	gained	2	12.6627
							CEREALS	gained	2	12.4661
							CEREALS	gained	2	12.6678
							CEREALS	gained	2	14.7426
							CEREALS	gained	2	13.3013
							CEREALS	gained	2	12.2008
							CEREALS	gained	2	11.8701
							CEREALS	gained	2	12.2461
							CEREALS	lost	2	18.2241
							CEREALS	lost	2	21.926
							CEREALS	lost	2	20.0358
							CEREALS	lost	2	29.8217
							CEREALS	lost	2	23.1667
							CEREALS	lost	2	16.2422
							CEREALS	lost	2	14.668
							CEREALS	lost	2	17.4139
							CEREALS	total	2	-5.56139
							CEREALS	total	2	-9.45992
							CEREALS	total	2	-7.36806
							CEREALS	total	2	-15.0792
							CEREALS	total	2	-9.86542
							CEREALS	total	2	-4.04133
							CEREALS	total	2	-2.79789
							CEREALS	total	2	-5.16782
							FRUIT AND VEG	gained	2	10.9746
							FRUIT AND VEG	gained	2	10.324
							FRUIT AND VEG	gained	2	10.6814
							FRUIT AND VEG	gained	2	13.1983
							FRUIT AND VEG	gained	2	11.127
							FRUIT AND VEG	gained	2	10.5303
							FRUIT AND VEG	gained	2	10.2609
							FRUIT AND VEG	gained	2	10.3021
							FRUIT AND VEG	lost	2	12.685
							FRUIT AND VEG	lost	2	17.2581
							FRUIT AND VEG	lost	2	15.2347
							FRUIT AND VEG	lost	2	24.9459
							FRUIT AND VEG	lost	2	18.51
							FRUIT AND VEG	lost	2	10.723
							FRUIT AND VEG	lost	2	9.35493
							FRUIT AND VEG	lost	2	12.8516
							FRUIT AND VEG	total	2	-1.71044
							FRUIT AND VEG	total	2	-6.93407
							FRUIT AND VEG	total	2	-4.55332
							FRUIT AND VEG	total	2	-11.7476
							FRUIT AND VEG	total	2	-7.38303
							FRUIT AND VEG	total	2	-0.192645
							FRUIT AND VEG	total	2	0.90594
							FRUIT AND VEG	total	2	-2.54948
							OILCROPS	gained	2	15.4742
							OILCROPS	gained	2	14.8942
							OILCROPS	gained	2	15.1653
							OILCROPS	gained	2	18.9656
							OILCROPS	gained	2	16.103
							OILCROPS	gained	2	15.1561
							OILCROPS	gained	2	14.4749
							OILCROPS	gained	2	15.1428
							OILCROPS	lost	2	19.5229
							OILCROPS	lost	2	24.57
							OILCROPS	lost	2	21.6317
							OILCROPS	lost	2	35.1408
							OILCROPS	lost	2	26.2328
							OILCROPS	lost	2	17.6991
							OILCROPS	lost	2	14.7024
							OILCROPS	lost	2	18.6947
							OILCROPS	total	2	-4.0486
							OILCROPS	total	2	-9.67584
							OILCROPS	total	2	-6.46636
							OILCROPS	total	2	-16.1751
							OILCROPS	total	2	-10.1297
							OILCROPS	total	2	-2.54291
							OILCROPS	total	2	-0.227504
							OILCROPS	total	2	-3.55183
							PULSES	gained	2	15.2359
							PULSES	gained	2	15.8242
							PULSES	gained	2	15.4282
							PULSES	gained	2	17.2608
							PULSES	gained	2	15.8299
							PULSES	gained	2	14.8197
							PULSES	gained	2	14.368
							PULSES	gained	2	14.5602
							PULSES	lost	2	22.036
							PULSES	lost	2	26.4876
							PULSES	lost	2	24.6035
							PULSES	lost	2	37.2179
							PULSES	lost	2	28.4873
							PULSES	lost	2	19.9774
							PULSES	lost	2	18.2046
							PULSES	lost	2	21.9483
							PULSES	total	2	-6.80009
							PULSES	total	2	-10.6634
							PULSES	total	2	-9.17533
							PULSES	total	2	-19.9571
							PULSES	total	2	-12.6574
							PULSES	total	2	-5.15762
							PULSES	total	2	-3.83665
							PULSES	total	2	-7.38815
							STARCHY ROOTS	gained	2	12.8127
							STARCHY ROOTS	gained	2	12.3308
							STARCHY ROOTS	gained	2	12.6895
							STARCHY ROOTS	gained	2	16.6349
							STARCHY ROOTS	gained	2	13.1836
							STARCHY ROOTS	gained	2	12.0353
							STARCHY ROOTS	gained	2	11.2525
							STARCHY ROOTS	gained	2	11.583
							STARCHY ROOTS	lost	2	20.9191
							STARCHY ROOTS	lost	2	26.9745
							STARCHY ROOTS	lost	2	23.632
							STARCHY ROOTS	lost	2	36.2179
							STARCHY ROOTS	lost	2	28.6109
							STARCHY ROOTS	lost	2	17.5407
							STARCHY ROOTS	lost	2	14.3469
							STARCHY ROOTS	lost	2	19.5644
							STARCHY ROOTS	total	2	-8.10649
							STARCHY ROOTS	total	2	-14.6438
							STARCHY ROOTS	total	2	-10.9425
							STARCHY ROOTS	total	2	-19.583
							STARCHY ROOTS	total	2	-15.4272
							STARCHY ROOTS	total	2	-5.50548
							STARCHY ROOTS	total	2	-3.09441
							STARCHY ROOTS	total	2	-7.98133
							CEREALS	gained	3	14.7599
							CEREALS	gained	3	14.693
							CEREALS	gained	3	14.9695
							CEREALS	gained	3	14.1437
							CEREALS	gained	3	14.1514
							CEREALS	gained	3	14.3141
							CEREALS	gained	3	14.476
							CEREALS	gained	3	13.9428
							CEREALS	lost	3	33.0637
							CEREALS	lost	3	36.4394
							CEREALS	lost	3	35.5086
							CEREALS	lost	3	51.1559
							CEREALS	lost	3	41.6221
							CEREALS	lost	3	25.9533
							CEREALS	lost	3	24.4781
							CEREALS	lost	3	30.225
							CEREALS	total	3	-18.3038
							CEREALS	total	3	-21.7465
							CEREALS	total	3	-20.539
							CEREALS	total	3	-37.0122
							CEREALS	total	3	-27.4707
							CEREALS	total	3	-11.6392
							CEREALS	total	3	-10.0022
							CEREALS	total	3	-16.2822
							FRUIT AND VEG	gained	3	13.2668
							FRUIT AND VEG	gained	3	12.8622
							FRUIT AND VEG	gained	3	13.2348
							FRUIT AND VEG	gained	3	15.962
							FRUIT AND VEG	gained	3	13.8454
							FRUIT AND VEG	gained	3	12.4638
							FRUIT AND VEG	gained	3	12.4214
							FRUIT AND VEG	gained	3	11.9016
							FRUIT AND VEG	lost	3	29.0914
							FRUIT AND VEG	lost	3	33.7531
							FRUIT AND VEG	lost	3	33.0416
							FRUIT AND VEG	lost	3	49.41
							FRUIT AND VEG	lost	3	39.4855
							FRUIT AND VEG	lost	3	20.7507
							FRUIT AND VEG	lost	3	19.5698
							FRUIT AND VEG	lost	3	27.6848
							FRUIT AND VEG	total	3	-15.8246
							FRUIT AND VEG	total	3	-20.8909
							FRUIT AND VEG	total	3	-19.8068
							FRUIT AND VEG	total	3	-33.4479
							FRUIT AND VEG	total	3	-25.64
							FRUIT AND VEG	total	3	-8.28696
							FRUIT AND VEG	total	3	-7.14843
							FRUIT AND VEG	total	3	-15.7832
							OILCROPS	gained	3	19.2198
							OILCROPS	gained	3	18.7413
							OILCROPS	gained	3	19.2904
							OILCROPS	gained	3	21.7965
							OILCROPS	gained	3	19.2955
							OILCROPS	gained	3	17.6496
							OILCROPS	gained	3	17.3063
							OILCROPS	gained	3	17.0458
							OILCROPS	lost	3	41.022
							OILCROPS	lost	3	47.1044
							OILCROPS	lost	3	45.4268
							OILCROPS	lost	3	64.2193
							OILCROPS	lost	3	53.5976
							OILCROPS	lost	3	30.499
							OILCROPS	lost	3	28.1527
							OILCROPS	lost	3	37.1782
							OILCROPS	total	3	-21.8021
							OILCROPS	total	3	-28.3629
							OILCROPS	total	3	-26.1365
							OILCROPS	total	3	-42.4227
							OILCROPS	total	3	-34.302
							OILCROPS	total	3	-12.8494
							OILCROPS	total	3	-10.8464
							OILCROPS	total	3	-20.1324
							PULSES	gained	3	17.8618
							PULSES	gained	3	18.1711
							PULSES	gained	3	18.2729
							PULSES	gained	3	19.0482
							PULSES	gained	3	18.3074
							PULSES	gained	3	16.9561
							PULSES	gained	3	16.9492
							PULSES	gained	3	16.5358
							PULSES	lost	3	39.4179
							PULSES	lost	3	43.4132
							PULSES	lost	3	42.6162
							PULSES	lost	3	59.6049
							PULSES	lost	3	49.6006
							PULSES	lost	3	31.2288
							PULSES	lost	3	29.6132
							PULSES	lost	3	37.2339
							PULSES	total	3	-21.5561
							PULSES	total	3	-25.2421
							PULSES	total	3	-24.3434
							PULSES	total	3	-40.5567
							PULSES	total	3	-31.2932
							PULSES	total	3	-14.2727
							PULSES	total	3	-12.664
							PULSES	total	3	-20.6982
							STARCHY ROOTS	gained	3	16.642
							STARCHY ROOTS	gained	3	16.114
							STARCHY ROOTS	gained	3	16.5882
							STARCHY ROOTS	gained	3	18.8726
							STARCHY ROOTS	gained	3	17.0932
							STARCHY ROOTS	gained	3	15.4695
							STARCHY ROOTS	gained	3	14.6459
							STARCHY ROOTS	gained	3	14.0352
							STARCHY ROOTS	lost	3	42.0584
							STARCHY ROOTS	lost	3	46.3253
							STARCHY ROOTS	lost	3	44.9911
							STARCHY ROOTS	lost	3	61.6743
							STARCHY ROOTS	lost	3	54.7628
							STARCHY ROOTS	lost	3	30.819
							STARCHY ROOTS	lost	3	29.0094
							STARCHY ROOTS	lost	3	39.2951
							STARCHY ROOTS	total	3	-25.4164
							STARCHY ROOTS	total	3	-30.2113
							STARCHY ROOTS	total	3	-28.4029
							STARCHY ROOTS	total	3	-42.8017
							STARCHY ROOTS	total	3	-37.6697
							STARCHY ROOTS	total	3	-15.3495
							STARCHY ROOTS	total	3	-14.3634
							STARCHY ROOTS	total	3	-25.2599
							CEREALS	gained	4	13.8769
							CEREALS	gained	4	13.3301
							CEREALS	gained	4	13.7025
							CEREALS	gained	4	13.8627
							CEREALS	gained	4	12.6177
							CEREALS	gained	4	14.234
							CEREALS	gained	4	14.2667
							CEREALS	gained	4	13.9227
							CEREALS	lost	4	43.8151
							CEREALS	lost	4	53.8699
							CEREALS	lost	4	50.1154
							CEREALS	lost	4	59.9051
							CEREALS	lost	4	57.6866
							CEREALS	lost	4	41.036
							CEREALS	lost	4	39.8532
							CEREALS	lost	4	44.4213
							CEREALS	total	4	-29.9383
							CEREALS	total	4	-40.5398
							CEREALS	total	4	-36.4128
							CEREALS	total	4	-46.0424
							CEREALS	total	4	-45.0689
							CEREALS	total	4	-26.802
							CEREALS	total	4	-25.5865
							CEREALS	total	4	-30.4986
							FRUIT AND VEG	gained	4	14.0449
							FRUIT AND VEG	gained	4	14.9348
							FRUIT AND VEG	gained	4	14.5239
							FRUIT AND VEG	gained	4	17.4264
							FRUIT AND VEG	gained	4	16.0424
							FRUIT AND VEG	gained	4	14.5362
							FRUIT AND VEG	gained	4	14.2214
							FRUIT AND VEG	gained	4	13.5951
							FRUIT AND VEG	lost	4	41.0065
							FRUIT AND VEG	lost	4	52.7814
							FRUIT AND VEG	lost	4	49.1423
							FRUIT AND VEG	lost	4	58.4971
							FRUIT AND VEG	lost	4	54.5312
							FRUIT AND VEG	lost	4	37.8015
							FRUIT AND VEG	lost	4	34.4931
							FRUIT AND VEG	lost	4	43.0307
							FRUIT AND VEG	total	4	-26.9616
							FRUIT AND VEG	total	4	-37.8467
							FRUIT AND VEG	total	4	-34.6184
							FRUIT AND VEG	total	4	-41.0708
							FRUIT AND VEG	total	4	-38.4888
							FRUIT AND VEG	total	4	-23.2653
							FRUIT AND VEG	total	4	-20.2717
							FRUIT AND VEG	total	4	-29.4356
							OILCROPS	gained	4	19.3167
							OILCROPS	gained	4	20.2714
							OILCROPS	gained	4	19.8737
							OILCROPS	gained	4	22.5351
							OILCROPS	gained	4	19.9786
							OILCROPS	gained	4	18.8396
							OILCROPS	gained	4	19.3141
							OILCROPS	gained	4	18.489
							OILCROPS	lost	4	54.8079
							OILCROPS	lost	4	68.6685
							OILCROPS	lost	4	64.397
							OILCROPS	lost	4	72.3729
							OILCROPS	lost	4	71.1857
							OILCROPS	lost	4	51.267
							OILCROPS	lost	4	48.2596
							OILCROPS	lost	4	57.6231
							OILCROPS	total	4	-35.4911
							OILCROPS	total	4	-48.3971
							OILCROPS	total	4	-44.5233
							OILCROPS	total	4	-49.8378
							OILCROPS	total	4	-51.2071
							OILCROPS	total	4	-32.4274
							OILCROPS	total	4	-28.9454
							OILCROPS	total	4	-39.1341
							PULSES	gained	4	18.53
							PULSES	gained	4	19.1236
							PULSES	gained	4	18.4577
							PULSES	gained	4	20.6799
							PULSES	gained	4	20.0889
							PULSES	gained	4	19.0777
							PULSES	gained	4	18.4261
							PULSES	gained	4	17.6249
							PULSES	lost	4	51.8751
							PULSES	lost	4	61.549
							PULSES	lost	4	58.3167
							PULSES	lost	4	65.8603
							PULSES	lost	4	64.1179
							PULSES	lost	4	48.0047
							PULSES	lost	4	45.8223
							PULSES	lost	4	52.9205
							PULSES	total	4	-33.3451
							PULSES	total	4	-42.4255
							PULSES	total	4	-39.859
							PULSES	total	4	-45.1804
							PULSES	total	4	-44.029
							PULSES	total	4	-28.9271
							PULSES	total	4	-27.3963
							PULSES	total	4	-35.2956
							STARCHY ROOTS	gained	4	17.5397
							STARCHY ROOTS	gained	4	16.7322
							STARCHY ROOTS	gained	4	17.6475
							STARCHY ROOTS	gained	4	19.6883
							STARCHY ROOTS	gained	4	16.9324
							STARCHY ROOTS	gained	4	17.5999
							STARCHY ROOTS	gained	4	17.6625
							STARCHY ROOTS	gained	4	15.9227
							STARCHY ROOTS	lost	4	55.0396
							STARCHY ROOTS	lost	4	64.8329
							STARCHY ROOTS	lost	4	61.8627
							STARCHY ROOTS	lost	4	69.2997
							STARCHY ROOTS	lost	4	66.4072
							STARCHY ROOTS	lost	4	51.8473
							STARCHY ROOTS	lost	4	46.7179
							STARCHY ROOTS	lost	4	56.8892
							STARCHY ROOTS	total	4	-37.5
							STARCHY ROOTS	total	4	-48.1007
							STARCHY ROOTS	total	4	-44.2152
							STARCHY ROOTS	total	4	-49.6114
							STARCHY ROOTS	total	4	-49.4748
							STARCHY ROOTS	total	4	-34.2474
							STARCHY ROOTS	total	4	-29.0555
							STARCHY ROOTS	total	4	-40.9665
