# Supplementary material for: Climate change threatens crop diversity at low latitudes
Source: Nat Food. 2025 Mar 4;6(4):331–42. doi: 10.1038/s43016-025-01135-w (PMC12018264; doi:10.1038/s43016-025-01135-w)
Supplement: Supplementary file 7 — Source data for bar plot. [file 43016_2025_1135_MOESM7_ESM.xlsx]

## Sheet: Sheet1
	Net change in total cropland area within the SCS at warming level compared to baseline (%)
CROP	1.5	2	3	4
WHEAT	-8.92729	-15.027	-28.2778	-37.9282
RICE	-2.75052	-6.59279	-22.0217	-39.8631
MAIZE	-1.19635	-6.63328	-22.5671	-37.0625
BARLEY	-8.18785	-12.8749	-22.0342	-29.9781
SMALL MILLET	-0.983346	-4.32621	-13.7897	-29.6698
PEARL MILLET	1.77023	1.28248	-15.743	-39.3774
SORGHUM	3.36045	1.94044	-9.5977	-23.131
OTHER CEREALS	-2.87338	-7.09415	-19.624	-34.0312
POTATO	-8.58002	-14.3957	-27.8659	-39.6115
SWEET POTATO	-0.100712	-6.1951	-23.1515	-38.5255
YAMS	-1.2949	-7.93487	-33.624	-59.7592
CASSAVA	0.484767	-6.31901	-27.5216	-44.3251
OTHER ROOTS	-3.62223	-9.63244	-27.6956	-42.3191
BEAN	-0.504726	-3.1371	-16.115	-30.699
CHICKPEA	-1.7319	-5.79787	-18.2648	-32.9521
COWPEA	2.39972	-1.10561	-22.0545	-46.2509
PIGEONPEA	-3.10884	-9.18279	-31.0973	-49.8089
LENTIL	-11.2116	-18.2438	-30.5532	-39.3906
OTHER PULSES	-5.93514	-11.948	-26.0049	-37.9509
SOYBEAN	-7.54424	-15.9135	-34.6325	-49.1579
GROUNDNUT	3.97725	1.35809	-13.5353	-30.6482
COCONUT	6.06023	0.482011	-25.7353	-50.0368
BANANA	4.64945	2.56408	-12.6524	-28.8802
PLANTAIN	0.751505	-6.43251	-30.5176	-46.6478
CITRUS FRUIT	-2.84574	-7.9233	-22.5533	-30.0561
TROPICAL FRUIT	1.96294	-0.325798	-11.6906	-26.1134
TEMPEARTE FRUIT	-0.770108	-4.734	-19.6507	-33.9046
TOMATO	0.514823	-3.18145	-16.4451	-28.9901
ONION	0.658106	-3.32948	-16.8619	-30.0407
OTHER VEGETABLES	-0.00761215	-5.23051	-19.8146	-33.8536
