# Supplementary material for: Climate change threatens crop diversity at low latitudes
Source: Nat Food. 2025 Mar 4;6(4):331–42. doi: 10.1038/s43016-025-01135-w (PMC12018264; doi:10.1038/s43016-025-01135-w)
Supplement: Supplementary file 8 — Source data for all bar plots. [file 43016_2025_1135_MOESM8_ESM.xlsx]

## Sheet: Sheet1
	Region
	East Asia & Pacific	Europe & Central Asia	Latin America & Caribbean	Middle East & North Africa	North America	South Asia	Sub-Saharan Africa	Global	East Asia & Pacific	Europe & Central Asia	Latin America & Caribbean	Middle East & North Africa	North America	South Asia	Sub-Saharan Africa	Global	East Asia & Pacific	Europe & Central Asia	Latin America & Caribbean	Middle East & North Africa	North America	South Asia	Sub-Saharan Africa	Global	East Asia & Pacific	Europe & Central Asia	Latin America & Caribbean	Middle East & North Africa	North America	South Asia	Sub-Saharan Africa	Global
	Warming level
percentage change in area within the SCS	1.5	1.5	1.5	1.5	1.5	1.5	1.5	1.5	2	2	2	2	2	2	2	2	3	3	3	3	3	3	3	3	4	4	4	4	4	4	4	4
-100	1.9	0.7	0.6	6.7	0.4	0.4	1.6	1.3	6.2	0.9	2.1	9.8	0.5	1.4	8.4	3.9	21.9	1.5	9.7	18.4	0.8	10.7	39	15.8	32.6	3.1	21.8	21.6	1.3	43.4	62	29.7
-99.99 to -75	2	2.3	0.7	4	0.6	0.7	1.8	1.6	5.5	1.7	1.5	8	0.6	2.3	6	3.5	6.6	2.1	4.4	13	0.9	10.7	12.7	7	3.2	4.6	8.7	12.9	2.2	16.8	5.6	7.1
-75 to -50	2.5	2.8	0.6	11.7	1.2	3.6	7.7	3.6	3.6	3.9	1	14.1	1.3	6.6	16.5	6.3	3	4.2	2.9	11.6	1.9	16	7.7	6.4	1.8	7.4	3.6	12.4	2.7	18.1	1.7	6.1
-50 to -25	8.9	9.2	3.7	11.5	3.4	6.6	12.2	8	11.4	12.2	5.5	11.7	3.8	10.8	12.2	10.1	4.5	9.9	5.2	8.6	4	17.8	5	7.9	3.6	12.4	4.2	9	6	8.9	2.9	6.4
-25 to 0	29.9	32.6	28.1	17.1	18.8	29.2	31.1	28.7	29.4	31.1	28.5	13.7	15.8	35.4	27.2	28.3	19.7	29.1	21.6	8.8	11.9	22.8	9.5	19.1	14.7	27	13.7	4.7	10.6	3.9	3.8	12.2
no change	21.7	16.4	25.9	24.9	19.9	29.4	23.6	22.9	11.1	15.7	12.5	22.2	20.3	13.5	6.5	13	10.4	19	11	22.4	22.6	5.2	4.5	11.7	11	13	11.2	21.9	20.7	1.7	3.4	9.8
0 to +25	25.3	21.8	35.3	7.6	25.7	24.9	18.4	24.1	24.5	19.1	41.5	5.7	23.4	23.8	18.7	23.8	23.9	15.9	32.7	3.4	17.1	11.3	14	18.4	22.5	15.4	26.4	3.3	12.9	3.7	10.8	14.9
+25 to +50	4.7	7.8	3.8	5.7	16	3.7	2.4	5.7	5	9	5.4	5	17.1	4.3	3	6.5	5.7	10.4	9.6	3.9	19.9	2.8	5.4	7.8	5.7	7.6	7.1	3.9	12.9	1.7	7	6.4
+50 to +75	1	3.2	0.6	1.7	8.2	0.5	0.4	1.9	1.4	3.6	0.9	1.7	9.8	0.7	0.7	2.3	1.7	4.9	1.4	2	13.7	1.3	1.3	3.3	1.7	5.2	1.7	2.1	18.7	0.8	1.6	3.8
+75 to +100	0.9	2.5	0.4	5.3	5.6	0.5	0.4	1.6	0.8	2.1	0.7	4.4	7.1	0.7	0.5	1.7	1.5	2.4	1.1	3.5	6.9	0.8	0.6	1.9	1.9	3.9	1.1	3.5	11.7	0.6	0.8	2.8
emerging climatic potential	0.4	0.3	0.1	1.8	0.1	0.1	0	0.3	0.5	0.4	0.1	2.4	0.2	0.1	0	0.3	0.6	0.4	0.2	3.7	0.3	0.2	0	0.4	0.6	0.4	0.2	4	0.2	0.2	0	0.4
marginal in baseline outside SCS at warming level	0.6	0.2	0.3	1.9	0.1	0.3	0.3	0.4	0.6	0.2	0.2	1.4	0.1	0.3	0.3	0.3	0.4	0.2	0.2	0.6	0	0.2	0.3	0.3	0.5	0.2	0.2	0.6	0	0.2	0.3	0.3
