# Supplementary material for: Climate change threatens crop diversity at low latitudes
Source: Nat Food. 2025 Mar 4;6(4):331–42. doi: 10.1038/s43016-025-01135-w (PMC12018264; doi:10.1038/s43016-025-01135-w)
Supplement: Supplementary file 9 — Source data for scatter points. [file 43016_2025_1135_MOESM9_ESM.xlsx]

## Sheet: FigE1_ab
Climatic bins
Aridity (-)	Precipitation (mm)	Total production in bin in baseline climate	Total production in bin at 3C warming (GCM median)	Total cropland area in bin in baseline climate	Total cropland area in bin at 3C warming (GCM median)
30.6965	63.3725	6192536	6394976	4.34277e+06	4589339
29.8571	61.6395	256347	424480	223643	299399
29.0406	59.954	0	0	0	0
28.2465	58.3146	0	0	0	0
27.4741	56.7199	0	0	0	0
26.7228	55.1689	0	0	0	0
25.9921	53.6603	0	0	0	0
25.2813	52.193	0	0	0	0
24.59	50.7658	0	0	0	0
23.9176	49.3776	0	0	0	0
23.2636	48.0273	0	0	0	0
22.6274	46.714	0	0	0	0
22.0087	45.4366	0	0	0	0
21.4068	44.1942	0	0	0	0
20.8215	42.9857	0	0	0	0
20.2521	41.8102	0	0	0	0
19.6983	40.6669	0	0	0	0
19.1597	39.5549	0	0	0	0
18.6357	38.4733	0	0	0	0
18.1261	37.4212	0	0	0	0
17.6305	36.3979	0	0	0	0
17.1484	35.4026	0	0	0	0
16.6795	34.4345	0	0	0	0
16.2234	33.4929	0	0	0	0
15.7797	32.5771	0	0	0	0
15.3482	31.6862	0	0	0	0
14.9285	30.8198	0	0	0	0
14.5203	29.977	0	0	0	0
14.1232	29.1573	0	0	0	0
13.737	28.36	0	0	0	0
13.3614	27.5845	0	0	0	0
12.996	26.8302	0	0	0	0
12.6407	26.0965	0	0	0	0
12.295	25.3829	0	0	0	0
11.9588	24.6888	0	0	0	0
11.6318	24.0137	0	0	0	0
11.3137	23.357	0	0	0	0
11.0043	22.7183	0	0	0	0
10.7034	22.0971	0	0	0	0
10.4107	21.4928	0	0	0	0
10.1261	20.9051	0	0	0	0
9.84916	20.3335	0	0	0	0
9.57983	19.7774	0	0	0	0
9.31787	19.2366	0	0	0	0
9.06307	18.7106	0	0	0	0
8.81524	18.199	0	0	0	0
8.57419	17.7013	0	0	0	0
8.33973	17.2173	0	0	0	0
8.11168	16.7465	0	0	0	0
7.88986	16.2885	0	0	0	0
7.67411	15.8431	0	0	0	0
7.46426	15.4099	0	0	0	0
7.26015	14.9885	0	0	0	0
7.06162	14.5786	0	0	0	0
6.86852	14.18	0	0	0	0
6.6807	13.7922	0	0	0	0
6.49802	13.4151	0	0	0	0
6.32033	13.0482	0	0	0	0
6.1475	12.6914	0	0	0	0
5.9794	12.3444	0	0	0	0
5.81589	12.0068	0	0	0	0
5.65685	11.6785	0	0	0	0
5.50217	11.3592	0	0	0	0
5.35171	11.0485	0	0	0	0
5.20537	10.7464	0	0	0	0
5.06303	10.4526	0	0	0	0
4.92458	10.1667	0	0	0	0
4.78991	9.88872	0	0	0	0
4.65893	9.61832	0	0	0	0
4.53154	9.3553	0	0	0	0
4.40762	9.09948	0	0	0	0
4.28709	8.85066	0	0	0	0
4.16986	8.60863	0	0	0	0
4.05584	8.37323	0	0	0	0
3.94493	8.14426	0	0	0	0
3.83706	7.92156	0	0	0	0
3.73213	7.70494	0	0	0	0
3.63008	7.49425	0	0	0	0
3.53081	7.28932	0	0	0	0
3.43426	7.08999	0	0	0	0
3.34035	6.89612	0	0	0	0
3.24901	6.70754	0	0	0	0
3.16017	6.52412	0	0	0	0
3.07375	6.34572	0	0	0	0
2.9897	6.1722	0	0	0	0
2.90795	6.00342	0	0	0	0
2.82843	5.83925	0	0	0	0
2.75108	5.67958	0	0	0	0
2.67586	5.52427	0	0	0	0
2.60268	5.37321	0	0	0	0
2.53151	5.22628	0	0	0	0
2.46229	5.08337	0	0	0	0
2.39496	4.94436	0	0	0	0
2.32947	4.80916	0	0	0	0
2.26577	4.67765	0	0	0	0
2.20381	4.54974	0	0	0	0
2.14355	4.42533	0	0	0	0
2.08493	4.30432	0	0	0	0
2.02792	4.18662	0	0	0	0
1.97247	4.07213	0	0	0	0
29.0406	66.9858	0	24012.7	0	54281.6
28.2465	65.1541	0	2543.31	3029.3	38035.3
27.4741	63.3725	373901	529108	348616	363232
26.7228	61.6395	352200	455065	225686	295569
25.9921	59.954	0	0	0	0
25.2813	58.3146	0	0	0	0
24.59	56.7199	0	0	0	0
23.9176	55.1689	0	0	0	0
23.2636	53.6603	0	0	0	0
22.6274	52.193	0	0	0	0
22.0087	50.7658	0	0	0	0
21.4068	49.3776	0	0	0	0
20.8215	48.0273	0	0	0	0
20.2521	46.714	0	0	0	0
19.6983	45.4366	0	0	0	0
19.1597	44.1942	0	0	0	0
18.6357	42.9857	0	0	0	0
18.1261	41.8102	0	0	0	0
17.6305	40.6669	0	0	0	0
17.1484	39.5549	0	0	0	0
16.6795	38.4733	0	0	0	0
16.2234	37.4212	0	0	0	0
15.7797	36.3979	0	0	0	0
15.3482	35.4026	0	0	0	0
14.9285	34.4345	0	0	0	0
14.5203	33.4929	0	0	0	0
14.1232	32.5771	0	0	0	0
13.737	31.6862	0	0	0	0
13.3614	30.8198	0	0	0	0
12.996	29.977	0	0	0	0
12.6407	29.1573	0	0	0	0
12.295	28.36	0	0	0	0
11.9588	27.5845	0	0	0	0
11.6318	26.8302	0	0	0	0
11.3137	26.0965	0	0	0	0
11.0043	25.3829	0	0	0	0
10.7034	24.6888	0	0	0	0
10.4107	24.0137	0	0	0	0
10.1261	23.357	0	0	0	0
9.84916	22.7183	0	0	0	0
9.57983	22.0971	0	0	0	0
9.31787	21.4928	0	0	0	0
9.06307	20.9051	0	0	0	0
8.81524	20.3335	0	0	0	0
8.57419	19.7774	0	0	0	0
8.33973	19.2366	0	0	0	0
8.11168	18.7106	0	0	0	0
7.88986	18.199	0	0	0	0
7.67411	17.7013	0	0	0	0
7.46426	17.2173	0	0	0	0
7.26015	16.7465	0	0	0	0
7.06162	16.2885	0	0	0	0
6.86852	15.8431	0	0	0	0
6.6807	15.4099	0	0	0	0
6.49802	14.9885	0	0	0	0
6.32033	14.5786	0	0	0	0
6.1475	14.18	0	0	0	0
5.9794	13.7922	0	0	0	0
5.81589	13.4151	0	0	0	0
5.65685	13.0482	0	0	0	0
5.50217	12.6914	0	0	0	0
5.35171	12.3444	0	0	0	0
5.20537	12.0068	0	0	0	0
5.06303	11.6785	0	0	0	0
4.92458	11.3592	0	0	0	0
4.78991	11.0485	0	0	0	0
4.65893	10.7464	0	0	0	0
4.53154	10.4526	0	0	0	0
4.40762	10.1667	0	0	0	0
4.28709	9.88872	0	0	0	0
4.16986	9.61832	0	0	0	0
4.05584	9.3553	0	0	0	0
3.94493	9.09948	0	0	0	0
3.83706	8.85066	0	0	0	0
3.73213	8.60863	0	0	0	0
3.63008	8.37323	0	0	0	0
3.53081	8.14426	0	0	0	0
3.43426	7.92156	0	0	0	0
3.34035	7.70494	0	0	0	0
3.24901	7.49425	0	0	0	0
3.16017	7.28932	0	0	0	0
3.07375	7.08999	0	0	0	0
2.9897	6.89612	0	0	0	0
2.90795	6.70754	0	0	0	0
2.82843	6.52412	0	0	0	0
2.75108	6.34572	0	0	0	0
2.67586	6.1722	0	0	0	0
2.60268	6.00342	0	0	0	0
2.53151	5.83925	0	0	0	0
2.46229	5.67958	0	0	0	0
2.39496	5.52427	0	0	0	0
2.32947	5.37321	0	0	0	0
2.26577	5.22628	0	0	0	0
2.20381	5.08337	0	0	0	0
2.14355	4.94436	0	0	0	0
2.08493	4.80916	0	0	0	0
2.02792	4.67765	0	0	0	0
1.97247	4.54974	0	0	0	0
1.91853	4.42533	0	0	0	0
1.86607	4.30432	0	0	0	0
27.4741	70.8052	0	2247.73	0	42182.1
26.7228	68.8691	0	1450.21	497.1	63728.4
25.9921	66.9858	0	75.3766	93882.3	12123.3
25.2813	65.1541	0	3720.74	16314.2	1180.3
24.59	63.3725	449489	586056	301559	417153
23.9176	61.6395	317856	414141	336701	272198
23.2636	59.954	0	0	0	0
22.6274	58.3146	0	0	0	0
22.0087	56.7199	0	0	0	0
21.4068	55.1689	0	0	0	0
20.8215	53.6603	0	0	0	0
20.2521	52.193	0	0	0	0
19.6983	50.7658	0	0	0	0
19.1597	49.3776	0	0	0	0
18.6357	48.0273	0	0	0	0
18.1261	46.714	0	0	0	0
17.6305	45.4366	0	0	0	0
17.1484	44.1942	0	0	0	0
16.6795	42.9857	0	0	0	0
16.2234	41.8102	0	0	0	0
15.7797	40.6669	0	0	0	0
15.3482	39.5549	0	0	0	0
14.9285	38.4733	0	0	0	0
14.5203	37.4212	0	0	0	0
14.1232	36.3979	0	0	0	0
13.737	35.4026	0	0	0	0
13.3614	34.4345	0	0	0	0
12.996	33.4929	0	0	0	0
12.6407	32.5771	0	0	0	0
12.295	31.6862	0	0	0	0
11.9588	30.8198	0	0	0	0
11.6318	29.977	0	0	0	0
11.3137	29.1573	0	0	0	0
11.0043	28.36	0	0	0	0
10.7034	27.5845	0	0	0	0
10.4107	26.8302	0	0	0	0
10.1261	26.0965	0	0	0	0
9.84916	25.3829	0	0	0	0
9.57983	24.6888	0	0	0	0
9.31787	24.0137	0	0	0	0
9.06307	23.357	0	0	0	0
8.81524	22.7183	0	0	0	0
8.57419	22.0971	0	0	0	0
8.33973	21.4928	0	0	0	0
8.11168	20.9051	0	0	0	0
7.88986	20.3335	0	0	0	0
7.67411	19.7774	0	0	0	0
7.46426	19.2366	0	0	0	0
7.26015	18.7106	0	0	0	0
7.06162	18.199	0	0	0	0
6.86852	17.7013	0	0	0	0
6.6807	17.2173	0	0	0	0
6.49802	16.7465	0	0	0	0
6.32033	16.2885	0	0	0	0
6.1475	15.8431	0	0	0	0
5.9794	15.4099	0	0	0	0
5.81589	14.9885	0	0	0	0
5.65685	14.5786	0	0	0	0
5.50217	14.18	0	0	0	0
5.35171	13.7922	0	0	0	0
5.20537	13.4151	0	0	0	0
5.06303	13.0482	0	0	0	0
4.92458	12.6914	0	0	0	0
4.78991	12.3444	0	0	0	0
4.65893	12.0068	0	0	0	0
4.53154	11.6785	0	0	0	0
4.40762	11.3592	0	0	0	0
4.28709	11.0485	0	0	0	0
4.16986	10.7464	0	0	0	0
4.05584	10.4526	0	0	0	0
3.94493	10.1667	0	0	0	0
3.83706	9.88872	0	0	0	0
3.73213	9.61832	0	0	0	0
3.63008	9.3553	0	0	0	0
3.53081	9.09948	0	0	0	0
3.43426	8.85066	0	0	0	0
3.34035	8.60863	0	0	0	0
3.24901	8.37323	0	0	0	0
3.16017	8.14426	0	0	0	0
3.07375	7.92156	0	0	0	0
2.9897	7.70494	0	0	0	0
2.90795	7.49425	0	0	0	0
2.82843	7.28932	0	0	0	0
2.75108	7.08999	0	0	0	0
2.67586	6.89612	0	0	0	0
2.60268	6.70754	0	0	0	0
2.53151	6.52412	0	0	0	0
2.46229	6.34572	0	0	0	0
2.39496	6.1722	0	0	0	0
2.32947	6.00342	0	0	0	0
2.26577	5.83925	0	0	0	0
2.20381	5.67958	0	0	0	0
2.14355	5.52427	0	0	0	0
2.08493	5.37321	0	0	0	0
2.02792	5.22628	0	0	0	0
1.97247	5.08337	0	0	0	0
1.91853	4.94436	0	0	0	0
1.86607	4.80916	0	0	0	0
1.81504	4.67765	0	0	0	0
1.76541	4.54974	0	0	0	0
25.9921	74.8424	0	0	0	55781.1
25.2813	72.7958	0	484.775	1358.7	66912.7
24.59	70.8052	0	68.2895	67482.5	15389.9
23.9176	68.8691	0	0	28854.9	23.7
23.2636	66.9858	0	34170.4	5400	41726
22.6274	65.1541	0	100217	4949.8	112014
22.0087	63.3725	338538	175815	330834	183259
21.4068	61.6395	266855	29073.8	220606	71198.5
20.8215	59.954	0	0	0	0
20.2521	58.3146	0	0	0	0
19.6983	56.7199	0	0	0	0
19.1597	55.1689	0	0	0	0
18.6357	53.6603	0	0	0	0
18.1261	52.193	0	0	0	0
17.6305	50.7658	0	0	0	0
17.1484	49.3776	0	0	0	0
16.6795	48.0273	0	0	0	0
16.2234	46.714	0	0	0	0
15.7797	45.4366	0	0	0	0
15.3482	44.1942	0	0	0	0
14.9285	42.9857	0	0	0	0
14.5203	41.8102	0	0	0	0
14.1232	40.6669	0	0	0	0
13.737	39.5549	0	0	0	0
13.3614	38.4733	0	0	0	0
12.996	37.4212	0	0	0	0
12.6407	36.3979	0	0	0	0
12.295	35.4026	0	0	0	0
11.9588	34.4345	0	0	0	0
11.6318	33.4929	0	0	0	0
11.3137	32.5771	0	0	0	0
11.0043	31.6862	0	0	0	0
10.7034	30.8198	0	0	0	0
10.4107	29.977	0	0	0	0
10.1261	29.1573	0	0	0	0
9.84916	28.36	0	0	0	0
9.57983	27.5845	0	0	0	0
9.31787	26.8302	0	0	0	0
9.06307	26.0965	0	0	0	0
8.81524	25.3829	0	0	0	0
8.57419	24.6888	0	0	0	0
8.33973	24.0137	0	0	0	0
8.11168	23.357	0	0	0	0
7.88986	22.7183	0	0	0	0
7.67411	22.0971	0	0	0	0
7.46426	21.4928	0	0	0	0
7.26015	20.9051	0	0	0	0
7.06162	20.3335	0	0	0	0
6.86852	19.7774	0	0	0	0
6.6807	19.2366	0	0	0	0
6.49802	18.7106	0	0	0	0
6.32033	18.199	0	0	0	0
6.1475	17.7013	0	0	0	0
5.9794	17.2173	0	0	0	0
5.81589	16.7465	0	0	0	0
5.65685	16.2885	0	0	0	0
5.50217	15.8431	0	0	0	0
5.35171	15.4099	0	0	0	0
5.20537	14.9885	0	0	0	0
5.06303	14.5786	0	0	0	0
4.92458	14.18	0	0	0	0
4.78991	13.7922	0	0	0	0
4.65893	13.4151	0	0	0	0
4.53154	13.0482	0	0	0	0
4.40762	12.6914	0	0	0	0
4.28709	12.3444	0	0	0	0
4.16986	12.0068	0	0	0	0
4.05584	11.6785	0	0	0	0
3.94493	11.3592	0	0	0	0
3.83706	11.0485	0	0	0	0
3.73213	10.7464	0	0	0	0
3.63008	10.4526	0	0	0	0
3.53081	10.1667	0	0	0	0
3.43426	9.88872	0	0	0	0
3.34035	9.61832	0	0	0	0
3.24901	9.3553	0	0	0	0
3.16017	9.09948	0	0	0	0
3.07375	8.85066	0	0	0	0
2.9897	8.60863	0	0	0	0
2.90795	8.37323	0	0	0	0
2.82843	8.14426	0	0	0	0
2.75108	7.92156	0	0	0	0
2.67586	7.70494	0	0	0	0
2.60268	7.49425	0	0	0	0
2.53151	7.28932	0	0	0	0
2.46229	7.08999	0	0	0	0
2.39496	6.89612	0	0	0	0
2.32947	6.70754	0	0	0	0
2.26577	6.52412	0	0	0	0
2.20381	6.34572	0	0	0	0
2.14355	6.1722	0	0	0	0
2.08493	6.00342	0	0	0	0
2.02792	5.83925	0	0	0	0
1.97247	5.67958	0	0	0	0
1.91853	5.52427	0	0	0	0
1.86607	5.37321	0	0	0	0
1.81504	5.22628	0	0	0	0
1.76541	5.08337	0	0	0	0
1.71713	4.94436	0	0	0	0
1.67018	4.80916	0	0	0	0
24.59	79.1098	0	0	0	7646.3
23.9176	76.9465	0	723.211	779.7	68774.2
23.2636	74.8424	0	355.655	40888.2	4675.4
22.6274	72.7958	0	0	54138	222.5
22.0087	70.8052	0	82772	10866.6	142306
21.4068	68.8691	0	31094.6	5694.7	51931.6
20.8215	66.9858	0	84334	36620.9	55995.4
20.2521	65.1541	0	13205.2	52441.7	8049
19.6983	63.3725	286016	3138.17	206076	108374
19.1597	61.6395	257298	0.5617	186421	165894
18.6357	59.954	0	0	0	0
18.1261	58.3146	0	0	0	0
17.6305	56.7199	0	0	0	0
17.1484	55.1689	0	0	0	0
16.6795	53.6603	0	0	0	0
16.2234	52.193	0	0	0	0
15.7797	50.7658	0	0	0	0
15.3482	49.3776	0	0	0	0
14.9285	48.0273	0	0	0	0
14.5203	46.714	0	0	0	0
14.1232	45.4366	0	0	0	0
13.737	44.1942	0	0	0	0
13.3614	42.9857	0	0	0	0
12.996	41.8102	0	0	0	0
12.6407	40.6669	0	0	0	0
12.295	39.5549	0	0	0	0
11.9588	38.4733	0	0	0	0
11.6318	37.4212	0	0	0	0
11.3137	36.3979	0	0	0	0
11.0043	35.4026	0	0	0	0
10.7034	34.4345	0	0	0	0
10.4107	33.4929	0	0	0	0
10.1261	32.5771	0	0	0	0
9.84916	31.6862	0	0	0	0
9.57983	30.8198	0	0	0	0
9.31787	29.977	0	0	0	0
9.06307	29.1573	0	0	0	0
8.81524	28.36	0	0	0	0
8.57419	27.5845	0	0	0	0
8.33973	26.8302	0	0	0	0
8.11168	26.0965	0	0	0	0
7.88986	25.3829	0	0	0	0
7.67411	24.6888	0	0	0	0
7.46426	24.0137	0	0	0	0
7.26015	23.357	0	0	0	0
7.06162	22.7183	0	0	0	0
6.86852	22.0971	0	0	0	0
6.6807	21.4928	0	0	0	0
6.49802	20.9051	0	0	0	0
6.32033	20.3335	0	0	0	0
6.1475	19.7774	0	0	0	0
5.9794	19.2366	0	0	0	0
5.81589	18.7106	0	0	0	0
5.65685	18.199	0	0	0	0
5.50217	17.7013	0	0	0	0
5.35171	17.2173	0	0	0	0
5.20537	16.7465	0	0	0	0
5.06303	16.2885	0	0	0	0
4.92458	15.8431	0	0	0	0
4.78991	15.4099	0	0	0	0
4.65893	14.9885	0	0	0	0
4.53154	14.5786	0	0	0	0
4.40762	14.18	0	0	0	0
4.28709	13.7922	0	0	0	0
4.16986	13.4151	0	0	0	0
4.05584	13.0482	0	0	0	0
3.94493	12.6914	0	0	0	0
3.83706	12.3444	0	0	0	0
3.73213	12.0068	0	0	0	0
3.63008	11.6785	0	0	0	0
3.53081	11.3592	0	0	0	0
3.43426	11.0485	0	0	0	0
3.34035	10.7464	0	0	0	0
3.24901	10.4526	0	0	0	0
3.16017	10.1667	0	0	0	0
3.07375	9.88872	0	0	0	0
2.9897	9.61832	0	0	0	0
2.90795	9.3553	0	0	0	0
2.82843	9.09948	0	0	0	0
2.75108	8.85066	0	0	0	0
2.67586	8.60863	0	0	0	0
2.60268	8.37323	0	0	0	0
2.53151	8.14426	0	0	0	0
2.46229	7.92156	0	0	0	0
2.39496	7.70494	0	0	0	0
2.32947	7.49425	0	0	0	0
2.26577	7.28932	0	0	0	0
2.20381	7.08999	0	0	0	0
2.14355	6.89612	0	0	0	0
2.08493	6.70754	0	0	0	0
2.02792	6.52412	0	0	0	0
1.97247	6.34572	0	0	0	0
1.91853	6.1722	0	0	0	0
1.86607	6.00342	0	0	0	0
1.81504	5.83925	0	0	0	0
1.76541	5.67958	0	0	0	0
1.71713	5.52427	0	0	0	0
1.67018	5.37321	0	0	0	0
1.6245	5.22628	0	0	0	0
1.58008	5.08337	0	0	0	0
23.2636	83.6205	0	0	0	17950.8
22.6274	81.3339	0	502.658	1254.4	49171.8
22.0087	79.1098	0	354.778	51836.7	6115.2
21.4068	76.9465	220965	0.138111	201226	1831.4
20.8215	74.8424	0	22965.7	42265.1	71111.6
20.2521	72.7958	0	237.482	7899.7	61991.5
19.6983	70.8052	0	913.068	55039.6	75378.5
19.1597	68.8691	0	103.538	48046	17369.9
18.6357	66.9858	0	3.65475	80795	6329.7
18.1261	65.1541	0	0.00214474	19486.9	3214.4
17.6305	63.3725	183256	0	125570	179970
17.1484	61.6395	153488	0	134546	147226
16.6795	59.954	0	0	0	0
16.2234	58.3146	0	0	0	0
15.7797	56.7199	0	0	0	0
15.3482	55.1689	0	0	0	0
14.9285	53.6603	0	0	0	0
14.5203	52.193	0	0	0	0
14.1232	50.7658	0	0	0	0
13.737	49.3776	0	0	0	0
13.3614	48.0273	0	0	0	0
12.996	46.714	0	0	0	0
12.6407	45.4366	0	0	0	0
12.295	44.1942	0	0	0	0
11.9588	42.9857	0	0	0	0
11.6318	41.8102	0	0	0	0
11.3137	40.6669	0	0	0	0
11.0043	39.5549	0	0	0	0
10.7034	38.4733	0	0	0	0
10.4107	37.4212	0	0	0	0
10.1261	36.3979	0	0	0	0
9.84916	35.4026	0	0	0	0
9.57983	34.4345	0	0	0	0
9.31787	33.4929	0	0	0	0
9.06307	32.5771	0	0	0	0
8.81524	31.6862	0	0	0	0
8.57419	30.8198	0	0	0	0
8.33973	29.977	0	0	0	0
8.11168	29.1573	0	0	0	0
7.88986	28.36	0	0	0	0
7.67411	27.5845	0	0	0	0
7.46426	26.8302	0	0	0	0
7.26015	26.0965	0	0	0	0
7.06162	25.3829	0	0	0	0
6.86852	24.6888	0	0	0	0
6.6807	24.0137	0	0	0	0
6.49802	23.357	0	0	0	0
6.32033	22.7183	0	0	0	0
6.1475	22.0971	0	0	0	0
5.9794	21.4928	0	0	0	0
5.81589	20.9051	0	0	0	0
5.65685	20.3335	0	0	0	0
5.50217	19.7774	0	0	0	0
5.35171	19.2366	0	0	0	0
5.20537	18.7106	0	0	0	0
5.06303	18.199	0	0	0	0
4.92458	17.7013	0	0	0	0
4.78991	17.2173	0	0	0	0
4.65893	16.7465	0	0	0	0
4.53154	16.2885	0	0	0	0
4.40762	15.8431	0	0	0	0
4.28709	15.4099	0	0	0	0
4.16986	14.9885	0	0	0	0
4.05584	14.5786	0	0	0	0
3.94493	14.18	0	0	0	0
3.83706	13.7922	0	0	0	0
3.73213	13.4151	0	0	0	0
3.63008	13.0482	0	0	0	0
3.53081	12.6914	0	0	0	0
3.43426	12.3444	0	0	0	0
3.34035	12.0068	0	0	0	0
3.24901	11.6785	0	0	0	0
3.16017	11.3592	0	0	0	0
3.07375	11.0485	0	0	0	0
2.9897	10.7464	0	0	0	0
2.90795	10.4526	0	0	0	0
2.82843	10.1667	0	0	0	0
2.75108	9.88872	0	0	0	0
2.67586	9.61832	0	0	0	0
2.60268	9.3553	0	0	0	0
2.53151	9.09948	0	0	0	0
2.46229	8.85066	0	0	0	0
2.39496	8.60863	0	0	0	0
2.32947	8.37323	0	0	0	0
2.26577	8.14426	0	0	0	0
2.20381	7.92156	0	0	0	0
2.14355	7.70494	0	0	0	0
2.08493	7.49425	0	0	0	0
2.02792	7.28932	0	0	0	0
1.97247	7.08999	0	0	0	0
1.91853	6.89612	0	0	0	0
1.86607	6.70754	0	0	0	0
1.81504	6.52412	0	0	0	0
1.76541	6.34572	0	0	0	0
1.71713	6.1722	0	0	0	0
1.67018	6.00342	0	0	0	0
1.6245	5.83925	0	0	0	0
1.58008	5.67958	0	0	0	0
1.53688	5.52427	0	0	0	0
1.49485	5.37321	0	0	0	0
22.0087	88.3883	0	0	0	16098.5
21.4068	85.9714	0	5873.83	472.9	57486.6
20.8215	83.6205	0	518.574	23605.9	10195.1
20.2521	81.3339	283133	0	348000	1072.9
19.6983	79.1098	0	10345.3	50513.6	76829.2
19.1597	76.9465	0	1656.18	33544.9	51530.3
18.6357	74.8424	0	32.0953	40390.1	33141.2
18.1261	72.7958	0	0.00397619	31494.9	7096.5
17.6305	70.8052	0	3.5916	49021.6	2853.8
17.1484	68.8691	0	0	1065.8	0
16.6795	66.9858	0	0	650.1	0
16.2234	65.1541	0	0	1778.5	18217.6
15.7797	63.3725	0	0	122914	144971
15.3482	61.6395	0	0	104744	12874.6
14.9285	59.954	0	0	0	0
14.5203	58.3146	0	0	0	0
14.1232	56.7199	0	0	0	0
13.737	55.1689	0	0	0	0
13.3614	53.6603	0	0	0	0
12.996	52.193	0	0	0	0
12.6407	50.7658	0	0	0	0
12.295	49.3776	0	0	0	0
11.9588	48.0273	0	0	0	0
11.6318	46.714	0	0	0	0
11.3137	45.4366	0	0	0	0
11.0043	44.1942	0	0	0	0
10.7034	42.9857	0	0	0	0
10.4107	41.8102	0	0	0	0
10.1261	40.6669	0	0	0	0
9.84916	39.5549	0	0	0	0
9.57983	38.4733	0	0	0	0
9.31787	37.4212	0	0	0	0
9.06307	36.3979	0	0	0	0
8.81524	35.4026	0	0	0	0
8.57419	34.4345	0	0	0	0
8.33973	33.4929	0	0	0	0
8.11168	32.5771	0	0	0	0
7.88986	31.6862	0	0	0	0
7.67411	30.8198	0	0	0	0
7.46426	29.977	0	0	0	0
7.26015	29.1573	0	0	0	0
7.06162	28.36	0	0	0	0
6.86852	27.5845	0	0	0	0
6.6807	26.8302	0	0	0	0
6.49802	26.0965	0	0	0	0
6.32033	25.3829	0	0	0	0
6.1475	24.6888	0	0	0	0
5.9794	24.0137	0	0	0	0
5.81589	23.357	0	0	0	0
5.65685	22.7183	0	0	0	0
5.50217	22.0971	0	0	0	0
5.35171	21.4928	0	0	0	0
5.20537	20.9051	0	0	0	0
5.06303	20.3335	0	0	0	0
4.92458	19.7774	0	0	0	0
4.78991	19.2366	0	0	0	0
4.65893	18.7106	0	0	0	0
4.53154	18.199	0	0	0	0
4.40762	17.7013	0	0	0	0
4.28709	17.2173	0	0	0	0
4.16986	16.7465	0	0	0	0
4.05584	16.2885	0	0	0	0
3.94493	15.8431	0	0	0	0
3.83706	15.4099	0	0	0	0
3.73213	14.9885	0	0	0	0
3.63008	14.5786	0	0	0	0
3.53081	14.18	0	0	0	0
3.43426	13.7922	0	0	0	0
3.34035	13.4151	0	0	0	0
3.24901	13.0482	0	0	0	0
3.16017	12.6914	0	0	0	0
3.07375	12.3444	0	0	0	0
2.9897	12.0068	0	0	0	0
2.90795	11.6785	0	0	0	0
2.82843	11.3592	0	0	0	0
2.75108	11.0485	0	0	0	0
2.67586	10.7464	0	0	0	0
2.60268	10.4526	0	0	0	0
2.53151	10.1667	0	0	0	0
2.46229	9.88872	0	0	0	0
2.39496	9.61832	0	0	0	0
2.32947	9.3553	0	0	0	0
2.26577	9.09948	0	0	0	0
2.20381	8.85066	0	0	0	0
2.14355	8.60863	0	0	0	0
2.08493	8.37323	0	0	0	0
2.02792	8.14426	0	0	0	0
1.97247	7.92156	0	0	0	0
1.91853	7.70494	0	0	0	0
1.86607	7.49425	0	0	0	0
1.81504	7.28932	0	0	0	0
1.76541	7.08999	0	0	0	0
1.71713	6.89612	0	0	0	0
1.67018	6.70754	0	0	0	0
1.6245	6.52412	0	0	0	0
1.58008	6.34572	0	0	0	0
1.53688	6.1722	0	0	0	0
1.49485	6.00342	0	0	0	0
1.45397	5.83925	0	0	0	0
1.41421	5.67958	0	0	0	0
20.8215	93.4281	0	0	0	16633.4
20.2521	90.8733	0	1100.63	460.4	56883.5
19.6983	88.3883	0	32608.2	29878.1	40544.9
19.1597	85.9714	416875	0	387447	181
18.6357	83.6205	225326	0	140935	110756
18.1261	81.3339	0	0	30661.6	28607
17.6305	79.1098	0	17.8344	45953.8	80131.2
17.1484	76.9465	0	0	43584.3	8359.9
16.6795	74.8424	0	0	76382.8	2223.7
16.2234	72.7958	0	0	1925.4	0
15.7797	70.8052	0	0	6152.1	287.9
15.3482	68.8691	0	0	0	4.1
14.9285	66.9858	0	0	0	48333.1
14.5203	65.1541	0	0	0	83862.2
14.1232	63.3725	0	0	193547	11314.5
13.737	61.6395	0	0	165562	0
13.3614	59.954	0	0	0	0
12.996	58.3146	0	0	0	0
12.6407	56.7199	0	0	0	0
12.295	55.1689	0	0	0	0
11.9588	53.6603	0	0	0	0
11.6318	52.193	0	0	0	0
11.3137	50.7658	0	0	0	0
11.0043	49.3776	0	0	0	0
10.7034	48.0273	0	0	0	0
10.4107	46.714	0	0	0	0
10.1261	45.4366	0	0	0	0
9.84916	44.1942	0	0	0	0
9.57983	42.9857	0	0	0	0
9.31787	41.8102	0	0	0	0
9.06307	40.6669	0	0	0	0
8.81524	39.5549	0	0	0	0
8.57419	38.4733	0	0	0	0
8.33973	37.4212	0	0	0	0
8.11168	36.3979	0	0	0	0
7.88986	35.4026	0	0	0	0
7.67411	34.4345	0	0	0	0
7.46426	33.4929	0	0	0	0
7.26015	32.5771	0	0	0	0
7.06162	31.6862	0	0	0	0
6.86852	30.8198	0	0	0	0
6.6807	29.977	0	0	0	0
6.49802	29.1573	0	0	0	0
6.32033	28.36	0	0	0	0
6.1475	27.5845	0	0	0	0
5.9794	26.8302	0	0	0	0
5.81589	26.0965	0	0	0	0
5.65685	25.3829	0	0	0	0
5.50217	24.6888	0	0	0	0
5.35171	24.0137	0	0	0	0
5.20537	23.357	0	0	0	0
5.06303	22.7183	0	0	0	0
4.92458	22.0971	0	0	0	0
4.78991	21.4928	0	0	0	0
4.65893	20.9051	0	0	0	0
4.53154	20.3335	0	0	0	0
4.40762	19.7774	0	0	0	0
4.28709	19.2366	0	0	0	0
4.16986	18.7106	0	0	0	0
4.05584	18.199	0	0	0	0
3.94493	17.7013	0	0	0	0
3.83706	17.2173	0	0	0	0
3.73213	16.7465	0	0	0	0
3.63008	16.2885	0	0	0	0
3.53081	15.8431	0	0	0	0
3.43426	15.4099	0	0	0	0
3.34035	14.9885	0	0	0	0
3.24901	14.5786	0	0	0	0
3.16017	14.18	0	0	0	0
3.07375	13.7922	0	0	0	0
2.9897	13.4151	0	0	0	0
2.90795	13.0482	0	0	0	0
2.82843	12.6914	0	0	0	0
2.75108	12.3444	0	0	0	0
2.67586	12.0068	0	0	0	0
2.60268	11.6785	0	0	0	0
2.53151	11.3592	0	0	0	0
2.46229	11.0485	0	0	0	0
2.39496	10.7464	0	0	0	0
2.32947	10.4526	0	0	0	0
2.26577	10.1667	0	0	0	0
2.20381	9.88872	0	0	0	0
2.14355	9.61832	0	0	0	0
2.08493	9.3553	0	0	0	0
2.02792	9.09948	0	0	0	0
1.97247	8.85066	0	0	0	0
1.91853	8.60863	0	0	0	0
1.86607	8.37323	0	0	0	0
1.81504	8.14426	0	0	0	0
1.76541	7.92156	0	0	0	0
1.71713	7.70494	0	0	0	0
1.67018	7.49425	0	0	0	0
1.6245	7.28932	0	0	0	0
1.58008	7.08999	0	0	0	0
1.53688	6.89612	0	0	0	0
1.49485	6.70754	0	0	0	0
1.45397	6.52412	0	0	0	0
1.41421	6.34572	0	0	0	0
1.37554	6.1722	0	0	0	0
1.33793	6.00342	0	0	0	0
19.6983	98.7552	0	0	0	9433.5
19.1597	96.0547	0	1010.73	3.5	27379.6
18.6357	93.4281	0	396297	20603.6	507451
18.1261	90.8733	332163	0	254266	930.4
17.6305	88.3883	248103	0	164385	75165.2
17.1484	85.9714	0	0	28946.4	49275.1
16.6795	83.6205	0	0	47658.2	68017.1
16.2234	81.3339	0	0	31216.4	10620.5
15.7797	79.1098	0	0	68622.2	0
15.3482	76.9465	0	0	18513.1	117.4
14.9285	74.8424	0	0	2601.7	0
14.5203	72.7958	0	0	3927	0
14.1232	70.8052	0	0	72.9	38833.7
13.737	68.8691	0	0	0	40940.6
13.3614	66.9858	0	0	0	5862.8
12.996	65.1541	0	0	4322	0
12.6407	63.3725	0	0	106577	1152.4
12.295	61.6395	0	0	58536.7	66.2
11.9588	59.954	0	0	0	0
11.6318	58.3146	0	0	0	0
11.3137	56.7199	0	0	0	0
11.0043	55.1689	0	0	0	0
10.7034	53.6603	0	0	0	0
10.4107	52.193	0	0	0	0
10.1261	50.7658	0	0	0	0
9.84916	49.3776	0	0	0	0
9.57983	48.0273	0	0	0	0
9.31787	46.714	0	0	0	0
9.06307	45.4366	0	0	0	0
8.81524	44.1942	0	0	0	0
8.57419	42.9857	0	0	0	0
8.33973	41.8102	0	0	0	0
8.11168	40.6669	0	0	0	0
7.88986	39.5549	0	0	0	0
7.67411	38.4733	0	0	0	0
7.46426	37.4212	0	0	0	0
7.26015	36.3979	0	0	0	0
7.06162	35.4026	0	0	0	0
6.86852	34.4345	0	0	0	0
6.6807	33.4929	0	0	0	0
6.49802	32.5771	0	0	0	0
6.32033	31.6862	0	0	0	0
6.1475	30.8198	0	0	0	0
5.9794	29.977	0	0	0	0
5.81589	29.1573	0	0	0	0
5.65685	28.36	0	0	0	0
5.50217	27.5845	0	0	0	0
5.35171	26.8302	0	0	0	0
5.20537	26.0965	0	0	0	0
5.06303	25.3829	0	0	0	0
4.92458	24.6888	0	0	0	0
4.78991	24.0137	0	0	0	0
4.65893	23.357	0	0	0	0
4.53154	22.7183	0	0	0	0
4.40762	22.0971	0	0	0	0
4.28709	21.4928	0	0	0	0
4.16986	20.9051	0	0	0	0
4.05584	20.3335	0	0	0	0
3.94493	19.7774	0	0	0	0
3.83706	19.2366	0	0	0	0
3.73213	18.7106	0	0	0	0
3.63008	18.199	0	0	0	0
3.53081	17.7013	0	0	0	0
3.43426	17.2173	0	0	0	0
3.34035	16.7465	0	0	0	0
3.24901	16.2885	0	0	0	0
3.16017	15.8431	0	0	0	0
3.07375	15.4099	0	0	0	0
2.9897	14.9885	0	0	0	0
2.90795	14.5786	0	0	0	0
2.82843	14.18	0	0	0	0
2.75108	13.7922	0	0	0	0
2.67586	13.4151	0	0	0	0
2.60268	13.0482	0	0	0	0
2.53151	12.6914	0	0	0	0
2.46229	12.3444	0	0	0	0
2.39496	12.0068	0	0	0	0
2.32947	11.6785	0	0	0	0
2.26577	11.3592	0	0	0	0
2.20381	11.0485	0	0	0	0
2.14355	10.7464	0	0	0	0
2.08493	10.4526	0	0	0	0
2.02792	10.1667	0	0	0	0
1.97247	9.88872	0	0	0	0
1.91853	9.61832	0	0	0	0
1.86607	9.3553	0	0	0	0
1.81504	9.09948	0	0	0	0
1.76541	8.85066	0	0	0	0
1.71713	8.60863	0	0	0	0
1.67018	8.37323	0	0	0	0
1.6245	8.14426	0	0	0	0
1.58008	7.92156	0	0	0	0
1.53688	7.70494	0	0	0	0
1.49485	7.49425	0	0	0	0
1.45397	7.28932	0	0	0	0
1.41421	7.08999	0	0	0	0
1.37554	6.89612	0	0	0	0
1.33793	6.70754	0	0	0	0
1.30134	6.52412	0	0	0	0
1.26576	6.34572	0	0	0	0
18.6357	104.386	0	0	0	1197.7
18.1261	101.532	0	574.493	406.8	46344
17.6305	98.7552	0	592836	13709.4	456770
17.1484	96.0547	234632	0	236506	6012.1
16.6795	93.4281	329075	0	219685	101233
16.2234	90.8733	0	0	42690.5	42718.3
15.7797	88.3883	0	0	55849.3	98651.3
15.3482	85.9714	0	0	34508.5	22613.6
14.9285	83.6205	0	0	55122.3	7451.8
14.5203	81.3339	0	0	19471	0.5
14.1232	79.1098	0	0	16.6	0
13.737	76.9465	0	0	5118.1	0
13.3614	74.8424	0	0	0.5	35094.8
12.996	72.7958	0	0	44.5	14962.3
12.6407	70.8052	0	0	1465.5	7922.1
12.295	68.8691	0	0	4182.1	5372.3
11.9588	66.9858	0	0	34891.9	51.1
11.6318	65.1541	0	0	69916.1	0
11.3137	63.3725	0	0	2225.9	0
11.0043	61.6395	0	0	0	0
10.7034	59.954	0	0	0	0
10.4107	58.3146	0	0	0	0
10.1261	56.7199	0	0	0	0
9.84916	55.1689	0	0	0	0
9.57983	53.6603	0	0	0	0
9.31787	52.193	0	0	0	0
9.06307	50.7658	0	0	0	0
8.81524	49.3776	0	0	0	0
8.57419	48.0273	0	0	0	0
8.33973	46.714	0	0	0	0
8.11168	45.4366	0	0	0	0
7.88986	44.1942	0	0	0	0
7.67411	42.9857	0	0	0	0
7.46426	41.8102	0	0	0	0
7.26015	40.6669	0	0	0	0
7.06162	39.5549	0	0	0	0
6.86852	38.4733	0	0	0	0
6.6807	37.4212	0	0	0	0
6.49802	36.3979	0	0	0	0
6.32033	35.4026	0	0	0	0
6.1475	34.4345	0	0	0	0
5.9794	33.4929	0	0	0	0
5.81589	32.5771	0	0	0	0
5.65685	31.6862	0	0	0	0
5.50217	30.8198	0	0	0	0
5.35171	29.977	0	0	0	0
5.20537	29.1573	0	0	0	0
5.06303	28.36	0	0	0	0
4.92458	27.5845	0	0	0	0
4.78991	26.8302	0	0	0	0
4.65893	26.0965	0	0	0	0
4.53154	25.3829	0	0	0	0
4.40762	24.6888	0	0	0	0
4.28709	24.0137	0	0	0	0
4.16986	23.357	0	0	0	0
4.05584	22.7183	0	0	0	0
3.94493	22.0971	0	0	0	0
3.83706	21.4928	0	0	0	0
3.73213	20.9051	0	0	0	0
3.63008	20.3335	0	0	0	0
3.53081	19.7774	0	0	0	0
3.43426	19.2366	0	0	0	0
3.34035	18.7106	0	0	0	0
3.24901	18.199	0	0	0	0
3.16017	17.7013	0	0	0	0
3.07375	17.2173	0	0	0	0
2.9897	16.7465	0	0	0	0
2.90795	16.2885	0	0	0	0
2.82843	15.8431	0	0	0	0
2.75108	15.4099	0	0	0	0
2.67586	14.9885	0	0	0	0
2.60268	14.5786	0	0	0	0
2.53151	14.18	0	0	0	0
2.46229	13.7922	0	0	0	0
2.39496	13.4151	0	0	0	0
2.32947	13.0482	0	0	0	0
2.26577	12.6914	0	0	0	0
2.20381	12.3444	0	0	0	0
2.14355	12.0068	0	0	0	0
2.08493	11.6785	0	0	0	0
2.02792	11.3592	0	0	0	0
1.97247	11.0485	0	0	0	0
1.91853	10.7464	0	0	0	0
1.86607	10.4526	0	0	0	0
1.81504	10.1667	0	0	0	0
1.76541	9.88872	0	0	0	0
1.71713	9.61832	0	0	0	0
1.67018	9.3553	0	0	0	0
1.6245	9.09948	0	0	0	0
1.58008	8.85066	0	0	0	0
1.53688	8.60863	0	0	0	0
1.49485	8.37323	0	0	0	0
1.45397	8.14426	0	0	0	0
1.41421	7.92156	0	0	0	0
1.37554	7.70494	0	0	0	0
1.33793	7.49425	0	0	0	0
1.30134	7.28932	0	0	0	0
1.26576	7.08999	0	0	0	0
1.23114	6.89612	0	0	0	0
1.19748	6.70754	0	0	0	0
17.6305	110.338	0	0	0	735.7
17.1484	107.321	0	444.3	0	75349.2
16.6795	104.386	0	597224	10056.5	429193
16.2234	101.532	193277	0	183499	5706.3
15.7797	98.7552	253447	0	178801	55565.2
15.3482	96.0547	0	0	37753.8	87810.4
14.9285	93.4281	0	0	28244.4	86802.1
14.5203	90.8733	0	0	30788.6	28345.5
14.1232	88.3883	0	0	142450	7719.8
13.737	85.9714	0	0	54211.8	0
13.3614	83.6205	0	0	73.9	1014.5
12.996	81.3339	0	0	2433.9	1465.5
12.6407	79.1098	0	0	0	27345.5
12.295	76.9465	0	0	0	62246.1
11.9588	74.8424	0	0	1014.5	25915.2
11.6318	72.7958	0	0	0	6668.1
11.3137	70.8052	0	0	46583.1	0.7
11.0043	68.8691	0	0	75304.5	4702.1
10.7034	66.9858	0	0	1502.8	0
10.4107	65.1541	0	0	0	794.8
10.1261	63.3725	0	0	0	2332.8
9.84916	61.6395	0	0	1152.4	2139
9.57983	59.954	0	0	0	0
9.31787	58.3146	0	0	0	0
9.06307	56.7199	0	0	0	0
8.81524	55.1689	0	0	0	0
8.57419	53.6603	0	0	0	0
8.33973	52.193	0	0	0	0
8.11168	50.7658	0	0	0	0
7.88986	49.3776	0	0	0	0
7.67411	48.0273	0	0	0	0
7.46426	46.714	0	0	0	0
7.26015	45.4366	0	0	0	0
7.06162	44.1942	0	0	0	0
6.86852	42.9857	0	0	0	0
6.6807	41.8102	0	0	0	0
6.49802	40.6669	0	0	0	0
6.32033	39.5549	0	0	0	0
6.1475	38.4733	0	0	0	0
5.9794	37.4212	0	0	0	0
5.81589	36.3979	0	0	0	0
5.65685	35.4026	0	0	0	0
5.50217	34.4345	0	0	0	0
5.35171	33.4929	0	0	0	0
5.20537	32.5771	0	0	0	0
5.06303	31.6862	0	0	0	0
4.92458	30.8198	0	0	0	0
4.78991	29.977	0	0	0	0
4.65893	29.1573	0	0	0	0
4.53154	28.36	0	0	0	0
4.40762	27.5845	0	0	0	0
4.28709	26.8302	0	0	0	0
4.16986	26.0965	0	0	0	0
4.05584	25.3829	0	0	0	0
3.94493	24.6888	0	0	0	0
3.83706	24.0137	0	0	0	0
3.73213	23.357	0	0	0	0
3.63008	22.7183	0	0	0	0
3.53081	22.0971	0	0	0	0
3.43426	21.4928	0	0	0	0
3.34035	20.9051	0	0	0	0
3.24901	20.3335	0	0	0	0
3.16017	19.7774	0	0	0	0
3.07375	19.2366	0	0	0	0
2.9897	18.7106	0	0	0	0
2.90795	18.199	0	0	0	0
2.82843	17.7013	0	0	0	0
2.75108	17.2173	0	0	0	0
2.67586	16.7465	0	0	0	0
2.60268	16.2885	0	0	0	0
2.53151	15.8431	0	0	0	0
2.46229	15.4099	0	0	0	0
2.39496	14.9885	0	0	0	0
2.32947	14.5786	0	0	0	0
2.26577	14.18	0	0	0	0
2.20381	13.7922	0	0	0	0
2.14355	13.4151	0	0	0	0
2.08493	13.0482	0	0	0	0
2.02792	12.6914	0	0	0	0
1.97247	12.3444	0	0	0	0
1.91853	12.0068	0	0	0	0
1.86607	11.6785	0	0	0	0
1.81504	11.3592	0	0	0	0
1.76541	11.0485	0	0	0	0
1.71713	10.7464	0	0	0	0
1.67018	10.4526	0	0	0	0
1.6245	10.1667	0	0	0	0
1.58008	9.88872	0	0	0	0
1.53688	9.61832	0	0	0	0
1.49485	9.3553	0	0	0	0
1.45397	9.09948	0	0	0	0
1.41421	8.85066	0	0	0	0
1.37554	8.60863	0	0	0	0
1.33793	8.37323	0	0	0	0
1.30134	8.14426	0	0	0	0
1.26576	7.92156	0	0	0	0
1.23114	7.70494	0	0	0	0
1.19748	7.49425	0	0	0	0
1.16473	7.28932	0	0	0	0
1.13288	7.08999	0	0	0	0
16.6795	116.629	0	0	0	2671.4
16.2234	113.44	0	4.60627	0.3	49293.1
15.7797	110.338	0	677458	18059.8	458201
15.3482	107.321	0	21.7757	112776	16297.8
14.9285	104.386	233336	0	148081	84639.9
14.5203	101.532	0	0	36402.7	109262
14.1232	98.7552	0	0	49494.7	75150.8
13.737	96.0547	0	0	54858.5	41587.4
13.3614	93.4281	0	0	127349	2462.3
12.996	90.8733	0	0	32988.2	781.7
12.6407	88.3883	0	0	1737.2	0
12.295	85.9714	0	0	0	0
11.9588	83.6205	0	0	0	17573.4
11.6318	81.3339	0	0	0	81123.7
11.3137	79.1098	0	0	0	29911.8
11.0043	76.9465	0	0	0	5216.5
10.7034	74.8424	0	0	57465.3	128
10.4107	72.7958	0	0	25416.7	10711.9
10.1261	70.8052	0	0	8855.7	8613
9.84916	68.8691	0	0	0	3.3
9.57983	66.9858	0	0	51.1	0
9.31787	65.1541	0	0	0	1310.7
9.06307	63.3725	0	0	66.2	1369.8
8.81524	61.6395	0	0	0	0
8.57419	59.954	0	0	0	0
8.33973	58.3146	0	0	0	0
8.11168	56.7199	0	0	0	0
7.88986	55.1689	0	0	0	0
7.67411	53.6603	0	0	0	0
7.46426	52.193	0	0	0	0
7.26015	50.7658	0	0	0	0
7.06162	49.3776	0	0	0	0
6.86852	48.0273	0	0	0	0
6.6807	46.714	0	0	0	0
6.49802	45.4366	0	0	0	0
6.32033	44.1942	0	0	0	0
6.1475	42.9857	0	0	0	0
5.9794	41.8102	0	0	0	0
5.81589	40.6669	0	0	0	0
5.65685	39.5549	0	0	0	0
5.50217	38.4733	0	0	0	0
5.35171	37.4212	0	0	0	0
5.20537	36.3979	0	0	0	0
5.06303	35.4026	0	0	0	0
4.92458	34.4345	0	0	0	0
4.78991	33.4929	0	0	0	0
4.65893	32.5771	0	0	0	0
4.53154	31.6862	0	0	0	0
4.40762	30.8198	0	0	0	0
4.28709	29.977	0	0	0	0
4.16986	29.1573	0	0	0	0
4.05584	28.36	0	0	0	0
3.94493	27.5845	0	0	0	0
3.83706	26.8302	0	0	0	0
3.73213	26.0965	0	0	0	0
3.63008	25.3829	0	0	0	0
3.53081	24.6888	0	0	0	0
3.43426	24.0137	0	0	0	0
3.34035	23.357	0	0	0	0
3.24901	22.7183	0	0	0	0
3.16017	22.0971	0	0	0	0
3.07375	21.4928	0	0	0	0
2.9897	20.9051	0	0	0	0
2.90795	20.3335	0	0	0	0
2.82843	19.7774	0	0	0	0
2.75108	19.2366	0	0	0	0
2.67586	18.7106	0	0	0	0
2.60268	18.199	0	0	0	0
2.53151	17.7013	0	0	0	0
2.46229	17.2173	0	0	0	0
2.39496	16.7465	0	0	0	0
2.32947	16.2885	0	0	0	0
2.26577	15.8431	0	0	0	0
2.20381	15.4099	0	0	0	0
2.14355	14.9885	0	0	0	0
2.08493	14.5786	0	0	0	0
2.02792	14.18	0	0	0	0
1.97247	13.7922	0	0	0	0
1.91853	13.4151	0	0	0	0
1.86607	13.0482	0	0	0	0
1.81504	12.6914	0	0	0	0
1.76541	12.3444	0	0	0	0
1.71713	12.0068	0	0	0	0
1.67018	11.6785	0	0	0	0
1.6245	11.3592	0	0	0	0
1.58008	11.0485	0	0	0	0
1.53688	10.7464	0	0	0	0
1.49485	10.4526	0	0	0	0
1.45397	10.1667	0	0	0	0
1.41421	9.88872	0	0	0	0
1.37554	9.61832	0	0	0	0
1.33793	9.3553	0	0	0	0
1.30134	9.09948	0	0	0	0
1.26576	8.85066	0	0	0	0
1.23114	8.60863	0	0	0	0
1.19748	8.37323	0	0	0	0
1.16473	8.14426	0	0	0	0
1.13288	7.92156	0	0	0	0
1.10191	7.70494	0	0	0	0
1.07177	7.49425	0	0	0	0
15.7797	123.279	0	0	0	5748.1
15.3482	119.908	0	0	0	25560.3
14.9285	116.629	0	428649	31784.2	302877
14.5203	113.44	0	30217.9	102370	45842.9
14.1232	110.338	158081	1.08523	93445.2	61920.6
13.737	107.321	0	0	62283.5	85282.8
13.3614	104.386	0	0	68116.3	133352
12.996	101.532	0	0	39669.7	37726.7
12.6407	98.7552	0	0	137273	2450.7
12.295	96.0547	0	0	55062.7	0
11.9588	93.4281	0	0	4181	0
11.6318	90.8733	0	0	2013.9	0
11.3137	88.3883	0	0	0	11651.1
11.0043	85.9714	0	0	0	70988.3
10.7034	83.6205	0	0	0	53504.1
10.4107	81.3339	0	0	0	0.1
10.1261	79.1098	0	0	52457.4	61.4
9.84916	76.9465	0	0	20461.2	10375.3
9.57983	74.8424	0	0	22794.7	0
9.31787	72.7958	0	0	0.9	759.9
9.06307	70.8052	0	0	0.7	2.8
8.81524	68.8691	0	0	0	0
8.57419	66.9858	0	0	16909	0
8.33973	65.1541	0	0	0	0.7
8.11168	63.3725	0	0	0	0
7.88986	61.6395	0	0	794.8	0
7.67411	59.954	0	0	0	0
7.46426	58.3146	0	0	0	0
7.26015	56.7199	0	0	0	0
7.06162	55.1689	0	0	0	0
6.86852	53.6603	0	0	0	0
6.6807	52.193	0	0	0	0
6.49802	50.7658	0	0	0	0
6.32033	49.3776	0	0	0	0
6.1475	48.0273	0	0	0	0
5.9794	46.714	0	0	0	0
5.81589	45.4366	0	0	0	0
5.65685	44.1942	0	0	0	0
5.50217	42.9857	0	0	0	0
5.35171	41.8102	0	0	0	0
5.20537	40.6669	0	0	0	0
5.06303	39.5549	0	0	0	0
4.92458	38.4733	0	0	0	0
4.78991	37.4212	0	0	0	0
4.65893	36.3979	0	0	0	0
4.53154	35.4026	0	0	0	0
4.40762	34.4345	0	0	0	0
4.28709	33.4929	0	0	0	0
4.16986	32.5771	0	0	0	0
4.05584	31.6862	0	0	0	0
3.94493	30.8198	0	0	0	0
3.83706	29.977	0	0	0	0
3.73213	29.1573	0	0	0	0
3.63008	28.36	0	0	0	0
3.53081	27.5845	0	0	0	0
3.43426	26.8302	0	0	0	0
3.34035	26.0965	0	0	0	0
3.24901	25.3829	0	0	0	0
3.16017	24.6888	0	0	0	0
3.07375	24.0137	0	0	0	0
2.9897	23.357	0	0	0	0
2.90795	22.7183	0	0	0	0
2.82843	22.0971	0	0	0	0
2.75108	21.4928	0	0	0	0
2.67586	20.9051	0	0	0	0
2.60268	20.3335	0	0	0	0
2.53151	19.7774	0	0	0	0
2.46229	19.2366	0	0	0	0
2.39496	18.7106	0	0	0	0
2.32947	18.199	0	0	0	0
2.26577	17.7013	0	0	0	0
2.20381	17.2173	0	0	0	0
2.14355	16.7465	0	0	0	0
2.08493	16.2885	0	0	0	0
2.02792	15.8431	0	0	0	0
1.97247	15.4099	0	0	0	0
1.91853	14.9885	0	0	0	0
1.86607	14.5786	0	0	0	0
1.81504	14.18	0	0	0	0
1.76541	13.7922	0	0	0	0
1.71713	13.4151	0	0	0	0
1.67018	13.0482	0	0	0	0
1.6245	12.6914	0	0	0	0
1.58008	12.3444	0	0	0	0
1.53688	12.0068	0	0	0	0
1.49485	11.6785	0	0	0	0
1.45397	11.3592	0	0	0	0
1.41421	11.0485	0	0	0	0
1.37554	10.7464	0	0	0	0
1.33793	10.4526	0	0	0	0
1.30134	10.1667	0	0	0	0
1.26576	9.88872	0	0	0	0
1.23114	9.61832	0	0	0	0
1.19748	9.3553	0	0	0	0
1.16473	9.09948	0	0	0	0
1.13288	8.85066	0	0	0	0
1.10191	8.60863	0	0	0	0
1.07177	8.37323	0	0	0	0
1.04247	8.14426	0	0	0	0
1.01396	7.92156	0	0	0	0
14.9285	130.308	0	0	0	8613
14.5203	126.745	0	0.359618	118.1	30607.4
14.1232	123.279	0	263682	25455.9	224200
13.737	119.908	0	27980.2	119655	49540.4
13.3614	116.629	199193	0.61815	131118	93881.9
12.996	113.44	0	0	139016	47874.5
12.6407	110.338	0	0	54298.7	123608
12.295	107.321	0	0	41889.1	52075.4
11.9588	104.386	0	0	121031	6482.9
11.6318	101.532	0	0	51429.6	1926.9
11.3137	98.7552	0	0	8190.6	18.4
11.0043	96.0547	0	0	0	0.1
10.7034	93.4281	0	0	804.7	0
10.4107	90.8733	0	0	0	70632.7
10.1261	88.3883	0	0	0	43369.8
9.84916	85.9714	0	0	0	6742.4
9.57983	83.6205	0	0	71512.6	15.3
9.31787	81.3339	0	0	17555.8	112.3
9.06307	79.1098	0	0	25824.2	879.8
8.81524	76.9465	0	0	61.4	797.4
8.57419	74.8424	0	0	19.9	388.3
8.33973	72.7958	0	0	0	0
8.11168	70.8052	0	0	14865.1	0
7.88986	68.8691	0	0	3.1	0
7.67411	66.9858	0	0	0.2	0
7.46426	65.1541	0	0	0	0
7.26015	63.3725	0	0	4472.5	0
7.06162	61.6395	0	0	1310.7	0
6.86852	59.954	0	0	0	0
6.6807	58.3146	0	0	0	0
6.49802	56.7199	0	0	0	0
6.32033	55.1689	0	0	0	0
6.1475	53.6603	0	0	0	0
5.9794	52.193	0	0	0	0
5.81589	50.7658	0	0	0	0
5.65685	49.3776	0	0	0	0
5.50217	48.0273	0	0	0	0
5.35171	46.714	0	0	0	0
5.20537	45.4366	0	0	0	0
5.06303	44.1942	0	0	0	0
4.92458	42.9857	0	0	0	0
4.78991	41.8102	0	0	0	0
4.65893	40.6669	0	0	0	0
4.53154	39.5549	0	0	0	0
4.40762	38.4733	0	0	0	0
4.28709	37.4212	0	0	0	0
4.16986	36.3979	0	0	0	0
4.05584	35.4026	0	0	0	0
3.94493	34.4345	0	0	0	0
3.83706	33.4929	0	0	0	0
3.73213	32.5771	0	0	0	0
3.63008	31.6862	0	0	0	0
3.53081	30.8198	0	0	0	0
3.43426	29.977	0	0	0	0
3.34035	29.1573	0	0	0	0
3.24901	28.36	0	0	0	0
3.16017	27.5845	0	0	0	0
3.07375	26.8302	0	0	0	0
2.9897	26.0965	0	0	0	0
2.90795	25.3829	0	0	0	0
2.82843	24.6888	0	0	0	0
2.75108	24.0137	0	0	0	0
2.67586	23.357	0	0	0	0
2.60268	22.7183	0	0	0	0
2.53151	22.0971	0	0	0	0
2.46229	21.4928	0	0	0	0
2.39496	20.9051	0	0	0	0
2.32947	20.3335	0	0	0	0
2.26577	19.7774	0	0	0	0
2.20381	19.2366	0	0	0	0
2.14355	18.7106	0	0	0	0
2.08493	18.199	0	0	0	0
2.02792	17.7013	0	0	0	0
1.97247	17.2173	0	0	0	0
1.91853	16.7465	0	0	0	0
1.86607	16.2885	0	0	0	0
1.81504	15.8431	0	0	0	0
1.76541	15.4099	0	0	0	0
1.71713	14.9885	0	0	0	0
1.67018	14.5786	0	0	0	0
1.6245	14.18	0	0	0	0
1.58008	13.7922	0	0	0	0
1.53688	13.4151	0	0	0	0
1.49485	13.0482	0	0	0	0
1.45397	12.6914	0	0	0	0
1.41421	12.3444	0	0	0	0
1.37554	12.0068	0	0	0	0
1.33793	11.6785	0	0	0	0
1.30134	11.3592	0	0	0	0
1.26576	11.0485	0	0	0	0
1.23114	10.7464	0	0	0	0
1.19748	10.4526	0	0	0	0
1.16473	10.1667	0	0	0	0
1.13288	9.88872	0	0	0	0
1.10191	9.61832	0	0	0	0
1.07177	9.3553	0	0	0	0
1.04247	9.09948	0	0	0	0
1.01396	8.85066	0	0	0	0
0.986233	8.60863	0	0	0	0
0.959264	8.37323	0	0	0	0
14.1232	137.738	0	0	0	11783.1
13.737	133.972	0	0	0	27762.3
13.3614	130.308	0	135570	37317.2	194902
12.996	126.745	351395	30445.3	243872	43668.4
12.6407	123.279	0	11684.4	97918.5	155780
12.295	119.908	235579	0	123950	36388.1
11.9588	116.629	0	0	77712.5	149076
11.6318	113.44	0	0	41378.8	51406.8
11.3137	110.338	0	0	110880	4715
11.0043	107.321	0	0	54964.2	30.8
10.7034	104.386	0	0	15097.1	0
10.4107	101.532	0	0	7066.9	0
10.1261	98.7552	0	0	27310	4200.3
9.84916	96.0547	0	3258.18	0	57756.1
9.57983	93.4281	0	0	18.4	50161.1
9.31787	90.8733	0	0	0	22314.2
9.06307	88.3883	0	0	76794.5	239.9
8.81524	85.9714	0	0	37614	881.7
8.57419	83.6205	0	0	28055.2	0
8.33973	81.3339	0	0	0.6	0
8.11168	79.1098	0	0	169	269.9
7.88986	76.9465	0	0	7.7	0
7.67411	74.8424	0	0	2620.5	0
7.46426	72.7958	0	0	0	0
7.26015	70.8052	0	0	5.5	0
7.06162	68.8691	0	0	0	0
6.86852	66.9858	0	0	0	0
6.6807	65.1541	0	0	0	0
6.49802	63.3725	0	0	0	0
6.32033	61.6395	0	0	0	0
6.1475	59.954	0	0	0	0
5.9794	58.3146	0	0	0	0
5.81589	56.7199	0	0	0	0
5.65685	55.1689	0	0	0	0
5.50217	53.6603	0	0	0	0
5.35171	52.193	0	0	0	0
5.20537	50.7658	0	0	0	0
5.06303	49.3776	0	0	0	0
4.92458	48.0273	0	0	0	0
4.78991	46.714	0	0	0	0
4.65893	45.4366	0	0	0	0
4.53154	44.1942	0	0	0	0
4.40762	42.9857	0	0	0	0
4.28709	41.8102	0	0	0	0
4.16986	40.6669	0	0	0	0
4.05584	39.5549	0	0	0	0
3.94493	38.4733	0	0	0	0
3.83706	37.4212	0	0	0	0
3.73213	36.3979	0	0	0	0
3.63008	35.4026	0	0	0	0
3.53081	34.4345	0	0	0	0
3.43426	33.4929	0	0	0	0
3.34035	32.5771	0	0	0	0
3.24901	31.6862	0	0	0	0
3.16017	30.8198	0	0	0	0
3.07375	29.977	0	0	0	0
2.9897	29.1573	0	0	0	0
2.90795	28.36	0	0	0	0
2.82843	27.5845	0	0	0	0
2.75108	26.8302	0	0	0	0
2.67586	26.0965	0	0	0	0
2.60268	25.3829	0	0	0	0
2.53151	24.6888	0	0	0	0
2.46229	24.0137	0	0	0	0
2.39496	23.357	0	0	0	0
2.32947	22.7183	0	0	0	0
2.26577	22.0971	0	0	0	0
2.20381	21.4928	0	0	0	0
2.14355	20.9051	0	0	0	0
2.08493	20.3335	0	0	0	0
2.02792	19.7774	0	0	0	0
1.97247	19.2366	0	0	0	0
1.91853	18.7106	0	0	0	0
1.86607	18.199	0	0	0	0
1.81504	17.7013	0	0	0	0
1.76541	17.2173	0	0	0	0
1.71713	16.7465	0	0	0	0
1.67018	16.2885	0	0	0	0
1.6245	15.8431	0	0	0	0
1.58008	15.4099	0	0	0	0
1.53688	14.9885	0	0	0	0
1.49485	14.5786	0	0	0	0
1.45397	14.18	0	0	0	0
1.41421	13.7922	0	0	0	0
1.37554	13.4151	0	0	0	0
1.33793	13.0482	0	0	0	0
1.30134	12.6914	0	0	0	0
1.26576	12.3444	0	0	0	0
1.23114	12.0068	0	0	0	0
1.19748	11.6785	0	0	0	0
1.16473	11.3592	0	0	0	0
1.13288	11.0485	0	0	0	0
1.10191	10.7464	0	0	0	0
1.07177	10.4526	0	0	0	0
1.04247	10.1667	0	0	0	0
1.01396	9.88872	0	0	0	0
0.986233	9.61832	0	0	0	0
0.959264	9.3553	0	0	0	0
0.933033	9.09948	0	0	0	0
0.907519	8.85066	0	0	0	0
13.3614	145.592	0	0	0	12720
12.996	141.61	0	0	306.8	46118.6
12.6407	137.738	0	114781	73092.8	205817
12.295	133.972	242665	22037.9	209917	37254
11.9588	130.308	152280	191203	96106.4	163714
11.6318	126.745	606869	0	236042	27347.3
11.3137	123.279	197140	0	133565	119597
11.0043	119.908	0	0	37922.4	49815.1
10.7034	116.629	0	0	95871.8	9289.7
10.4107	113.44	0	0	63004.5	0
10.1261	110.338	0	0	27067.5	2017.9
9.84916	107.321	0	3960.96	7365.9	14988.6
9.57983	104.386	0	352597	15811.5	330149
9.31787	101.532	0	8963.19	2502.8	60411.9
9.06307	98.7552	0	0	0	18733.8
8.81524	96.0547	0	0	0.1	39741.6
8.57419	93.4281	0	0	34551.8	76
8.33973	90.8733	0	0	42169.3	1361.1
8.11168	88.3883	0	0	68551.4	0
7.88986	85.9714	0	0	16.6	794.1
7.67411	83.6205	0	0	1.1	267.7
7.46426	81.3339	0	0	879.6	0.4
7.26015	79.1098	0	0	62.2	0
7.06162	76.9465	0	0	0	0
6.86852	74.8424	0	0	388	0
6.6807	72.7958	0	0	880.9	0
6.49802	70.8052	0	0	757.2	0
6.32033	68.8691	0	0	796.6	0
6.1475	66.9858	0	0	0	0
5.9794	65.1541	0	0	1369.8	0
5.81589	63.3725	0	0	0	0
5.65685	61.6395	0	0	0	0
5.50217	59.954	0	0	0	0
5.35171	58.3146	0	0	0	0
5.20537	56.7199	0	0	0	0
5.06303	55.1689	0	0	0	0
4.92458	53.6603	0	0	0	0
4.78991	52.193	0	0	0	0
4.65893	50.7658	0	0	0	0
4.53154	49.3776	0	0	0	0
4.40762	48.0273	0	0	0	0
4.28709	46.714	0	0	0	0
4.16986	45.4366	0	0	0	0
4.05584	44.1942	0	0	0	0
3.94493	42.9857	0	0	0	0
3.83706	41.8102	0	0	0	0
3.73213	40.6669	0	0	0	0
3.63008	39.5549	0	0	0	0
3.53081	38.4733	0	0	0	0
3.43426	37.4212	0	0	0	0
3.34035	36.3979	0	0	0	0
3.24901	35.4026	0	0	0	0
3.16017	34.4345	0	0	0	0
3.07375	33.4929	0	0	0	0
2.9897	32.5771	0	0	0	0
2.90795	31.6862	0	0	0	0
2.82843	30.8198	0	0	0	0
2.75108	29.977	0	0	0	0
2.67586	29.1573	0	0	0	0
2.60268	28.36	0	0	0	0
2.53151	27.5845	0	0	0	0
2.46229	26.8302	0	0	0	0
2.39496	26.0965	0	0	0	0
2.32947	25.3829	0	0	0	0
2.26577	24.6888	0	0	0	0
2.20381	24.0137	0	0	0	0
2.14355	23.357	0	0	0	0
2.08493	22.7183	0	0	0	0
2.02792	22.0971	0	0	0	0
1.97247	21.4928	0	0	0	0
1.91853	20.9051	0	0	0	0
1.86607	20.3335	0	0	0	0
1.81504	19.7774	0	0	0	0
1.76541	19.2366	0	0	0	0
1.71713	18.7106	0	0	0	0
1.67018	18.199	0	0	0	0
1.6245	17.7013	0	0	0	0
1.58008	17.2173	0	0	0	0
1.53688	16.7465	0	0	0	0
1.49485	16.2885	0	0	0	0
1.45397	15.8431	0	0	0	0
1.41421	15.4099	0	0	0	0
1.37554	14.9885	0	0	0	0
1.33793	14.5786	0	0	0	0
1.30134	14.18	0	0	0	0
1.26576	13.7922	0	0	0	0
1.23114	13.4151	0	0	0	0
1.19748	13.0482	0	0	0	0
1.16473	12.6914	0	0	0	0
1.13288	12.3444	0	0	0	0
1.10191	12.0068	0	0	0	0
1.07177	11.6785	0	0	0	0
1.04247	11.3592	0	0	0	0
1.01396	11.0485	0	0	0	0
0.986233	10.7464	0	0	0	0
0.959264	10.4526	0	0	0	0
0.933033	10.1667	0	0	0	0
0.907519	9.88872	0	0	0	0
0.882703	9.61832	0	0	0	0
0.858565	9.3553	0	0	0	0
12.6407	153.893	0	0	0	21812.1
12.295	149.685	0	0	1276.3	44420.6
11.9588	145.592	0	372447	63159.3	309805
11.6318	141.61	0	191698	232748	155520
11.3137	137.738	372013	651481	247848	303454
11.0043	133.972	398204	1824.82	307403	36195.3
10.7034	130.308	301617	0	195373	152864
10.4107	126.745	0	0	29388.7	78599.2
10.1261	123.279	0	0	106094	28760.7
9.84916	119.908	0	0	52204.5	31968.1
9.57983	116.629	0	143.76	55549.1	645.7
9.31787	113.44	0	0	16555.7	3801.6
9.06307	110.338	0	188300	5.4	132030
8.81524	107.321	0	68262.6	0	108549
8.57419	104.386	0	0	0	13391.1
8.33973	101.532	0	0	249.4	14808.9
8.11168	98.7552	0	0	75692.2	23.7
7.88986	96.0547	0	0	50012.5	13120.2
7.67411	93.4281	0	0	64961.2	147
7.46426	90.8733	0	0	15.8	0
7.26015	88.3883	0	0	214.9	15.8
7.06162	85.9714	0	0	56.1	6.7
6.86852	83.6205	0	0	0	0
6.6807	81.3339	0	0	0	0
6.49802	79.1098	0	0	0	0
6.32033	76.9465	0	0	0	0
6.1475	74.8424	0	0	0	0
5.9794	72.7958	0	0	0	0
5.81589	70.8052	0	0	0	0
5.65685	68.8691	0	0	0	0
5.50217	66.9858	0	0	0	0
5.35171	65.1541	0	0	0	0
5.20537	63.3725	0	0	0	0
5.06303	61.6395	0	0	0	0
4.92458	59.954	0	0	0	0
4.78991	58.3146	0	0	0	0
4.65893	56.7199	0	0	0	0
4.53154	55.1689	0	0	0	0
4.40762	53.6603	0	0	0	0
4.28709	52.193	0	0	0	0
4.16986	50.7658	0	0	0	0
4.05584	49.3776	0	0	0	0
3.94493	48.0273	0	0	0	0
3.83706	46.714	0	0	0	0
3.73213	45.4366	0	0	0	0
3.63008	44.1942	0	0	0	0
3.53081	42.9857	0	0	0	0
3.43426	41.8102	0	0	0	0
3.34035	40.6669	0	0	0	0
3.24901	39.5549	0	0	0	0
3.16017	38.4733	0	0	0	0
3.07375	37.4212	0	0	0	0
2.9897	36.3979	0	0	0	0
2.90795	35.4026	0	0	0	0
2.82843	34.4345	0	0	0	0
2.75108	33.4929	0	0	0	0
2.67586	32.5771	0	0	0	0
2.60268	31.6862	0	0	0	0
2.53151	30.8198	0	0	0	0
2.46229	29.977	0	0	0	0
2.39496	29.1573	0	0	0	0
2.32947	28.36	0	0	0	0
2.26577	27.5845	0	0	0	0
2.20381	26.8302	0	0	0	0
2.14355	26.0965	0	0	0	0
2.08493	25.3829	0	0	0	0
2.02792	24.6888	0	0	0	0
1.97247	24.0137	0	0	0	0
1.91853	23.357	0	0	0	0
1.86607	22.7183	0	0	0	0
1.81504	22.0971	0	0	0	0
1.76541	21.4928	0	0	0	0
1.71713	20.9051	0	0	0	0
1.67018	20.3335	0	0	0	0
1.6245	19.7774	0	0	0	0
1.58008	19.2366	0	0	0	0
1.53688	18.7106	0	0	0	0
1.49485	18.199	0	0	0	0
1.45397	17.7013	0	0	0	0
1.41421	17.2173	0	0	0	0
1.37554	16.7465	0	0	0	0
1.33793	16.2885	0	0	0	0
1.30134	15.8431	0	0	0	0
1.26576	15.4099	0	0	0	0
1.23114	14.9885	0	0	0	0
1.19748	14.5786	0	0	0	0
1.16473	14.18	0	0	0	0
1.13288	13.7922	0	0	0	0
1.10191	13.4151	0	0	0	0
1.07177	13.0482	0	0	0	0
1.04247	12.6914	0	0	0	0
1.01396	12.3444	0	0	0	0
0.986233	12.0068	0	0	0	0
0.959264	11.6785	0	0	0	0
0.933033	11.3592	0	0	0	0
0.907519	11.0485	0	0	0	0
0.882703	10.7464	0	0	0	0
0.858565	10.4526	0	0	0	0
0.835088	10.1667	0	0	0	0
0.812252	9.88872	0	0	0	0
11.9588	162.668	0	0	0	24720.4
11.6318	158.22	0	1.11358	3400	43237.9
11.3137	153.893	0	339791	32194.9	277008
11.0043	149.685	0	484908	306811	421783
10.7034	145.592	404311	566143	260544	286057
10.4107	141.61	311062	0	277848	32733.7
10.1261	137.738	287228	0	168331	158803
9.84916	133.972	0	0	26193.6	119342
9.57983	130.308	0	1406.24	161381	47617.8
9.31787	126.745	0	0	76512.5	4416.7
9.06307	123.279	0	275.62	54557.5	2897.3
8.81524	119.908	0	0	14516.9	3010.3
8.57419	116.629	0	202908	6901.7	138047
8.33973	113.44	0	300302	15262	249444
8.11168	110.338	0	6812.51	2411.8	16312.8
7.88986	107.321	0	0	11587.4	7381.9
7.67411	104.386	423747	0	338366	224.9
7.46426	101.532	0	0	46077.4	8079.2
7.26015	98.7552	0	0	42835.9	3220.4
7.06162	96.0547	0	0	2619.3	4.7
6.86852	93.4281	0	0	65.2	255.3
6.6807	90.8733	0	0	1023.5	6.1
6.49802	88.3883	0	0	1210.8	1023.8
6.32033	85.9714	0	0	0	1024.2
6.1475	83.6205	0	0	537.6	0
5.9794	81.3339	0	0	0.4	0
5.81589	79.1098	0	0	0	7.9
5.65685	76.9465	0	0	0	0
5.50217	74.8424	0	0	0	0
5.35171	72.7958	0	0	0	0
5.20537	70.8052	0	0	0	0
5.06303	68.8691	0	0	0	0
4.92458	66.9858	0	0	0	0
4.78991	65.1541	0	0	0	0
4.65893	63.3725	0	0	0	0
4.53154	61.6395	0	0	0	0
4.40762	59.954	0	0	0	0
4.28709	58.3146	0	0	0	0
4.16986	56.7199	0	0	0	0
4.05584	55.1689	0	0	0	0
3.94493	53.6603	0	0	0	0
3.83706	52.193	0	0	0	0
3.73213	50.7658	0	0	0	0
3.63008	49.3776	0	0	0	0
3.53081	48.0273	0	0	0	0
3.43426	46.714	0	0	0	0
3.34035	45.4366	0	0	0	0
3.24901	44.1942	0	0	0	0
3.16017	42.9857	0	0	0	0
3.07375	41.8102	0	0	0	0
2.9897	40.6669	0	0	0	0
2.90795	39.5549	0	0	0	0
2.82843	38.4733	0	0	0	0
2.75108	37.4212	0	0	0	0
2.67586	36.3979	0	0	0	0
2.60268	35.4026	0	0	0	0
2.53151	34.4345	0	0	0	0
2.46229	33.4929	0	0	0	0
2.39496	32.5771	0	0	0	0
2.32947	31.6862	0	0	0	0
2.26577	30.8198	0	0	0	0
2.20381	29.977	0	0	0	0
2.14355	29.1573	0	0	0	0
2.08493	28.36	0	0	0	0
2.02792	27.5845	0	0	0	0
1.97247	26.8302	0	0	0	0
1.91853	26.0965	0	0	0	0
1.86607	25.3829	0	0	0	0
1.81504	24.6888	0	0	0	0
1.76541	24.0137	0	0	0	0
1.71713	23.357	0	0	0	0
1.67018	22.7183	0	0	0	0
1.6245	22.0971	0	0	0	0
1.58008	21.4928	0	0	0	0
1.53688	20.9051	0	0	0	0
1.49485	20.3335	0	0	0	0
1.45397	19.7774	0	0	0	0
1.41421	19.2366	0	0	0	0
1.37554	18.7106	0	0	0	0
1.33793	18.199	0	0	0	0
1.30134	17.7013	0	0	0	0
1.26576	17.2173	0	0	0	0
1.23114	16.7465	0	0	0	0
1.19748	16.2885	0	0	0	0
1.16473	15.8431	0	0	0	0
1.13288	15.4099	0	0	0	0
1.10191	14.9885	0	0	0	0
1.07177	14.5786	0	0	0	0
1.04247	14.18	0	0	0	0
1.01396	13.7922	0	0	0	0
0.986233	13.4151	0	0	0	0
0.959264	13.0482	0	0	0	0
0.933033	12.6914	0	0	0	0
0.907519	12.3444	0	0	0	0
0.882703	12.0068	0	0	0	0
0.858565	11.6785	0	0	0	0
0.835088	11.3592	0	0	0	0
0.812252	11.0485	0	0	0	0
0.790041	10.7464	0	0	0	0
0.768438	10.4526	0	0	0	0
11.3137	171.943	0	0	0	17038.4
11.0043	167.241	0	0	558.4	17890.6
10.7034	162.668	0	77033.3	33976.8	369507
10.4107	158.22	0	631350	252904	416177
10.1261	153.893	234982	357743	190612	274228
9.84916	149.685	411591	0	273411	39062.4
9.57983	145.592	265018	0	211568	159600
9.31787	141.61	0	0	28329.1	148721
9.06307	137.738	0	2641.68	171991	40899.5
8.81524	133.972	0	694.593	104188	10262.8
8.57419	130.308	0	885.492	49362.7	7857.8
8.33973	126.745	0	0	4063.6	0
8.11168	123.279	0	39380.9	12288.7	30281.1
7.88986	119.908	0	250490	6713.2	215369
7.67411	116.629	0	0	6006.3	18296.4
7.46426	113.44	0	0	3010.3	11780.6
7.26015	110.338	187303	0	152346	103.5
7.06162	107.321	0	0	81675	99.4
6.86852	104.386	0	0	18909.3	6566.9
6.6807	101.532	0	0	1223.9	117.7
6.49802	98.7552	0	0	220.1	3.8
6.32033	96.0547	0	0	269.7	92
6.1475	93.4281	0	0	22956.6	4.1
5.9794	90.8733	0	0	0	726.3
5.81589	88.3883	0	0	0	0
5.65685	85.9714	0	0	0	0
5.50217	83.6205	0	0	794.1	0
5.35171	81.3339	0	0	0	0
5.20537	79.1098	0	0	0	0
5.06303	76.9465	0	0	1022.1	0
4.92458	74.8424	0	0	0	0
4.78991	72.7958	0	0	0	0
4.65893	70.8052	0	0	0	0
4.53154	68.8691	0	0	0	0
4.40762	66.9858	0	0	0	0
4.28709	65.1541	0	0	0	0
4.16986	63.3725	0	0	0	0
4.05584	61.6395	0	0	0	0
3.94493	59.954	0	0	0	0
3.83706	58.3146	0	0	0	0
3.73213	56.7199	0	0	0	0
3.63008	55.1689	0	0	0	0
3.53081	53.6603	0	0	0	0
3.43426	52.193	0	0	0	0
3.34035	50.7658	0	0	0	0
3.24901	49.3776	0	0	0	0
3.16017	48.0273	0	0	0	0
3.07375	46.714	0	0	0	0
2.9897	45.4366	0	0	0	0
2.90795	44.1942	0	0	0	0
2.82843	42.9857	0	0	0	0
2.75108	41.8102	0	0	0	0
2.67586	40.6669	0	0	0	0
2.60268	39.5549	0	0	0	0
2.53151	38.4733	0	0	0	0
2.46229	37.4212	0	0	0	0
2.39496	36.3979	0	0	0	0
2.32947	35.4026	0	0	0	0
2.26577	34.4345	0	0	0	0
2.20381	33.4929	0	0	0	0
2.14355	32.5771	0	0	0	0
2.08493	31.6862	0	0	0	0
2.02792	30.8198	0	0	0	0
1.97247	29.977	0	0	0	0
1.91853	29.1573	0	0	0	0
1.86607	28.36	0	0	0	0
1.81504	27.5845	0	0	0	0
1.76541	26.8302	0	0	0	0
1.71713	26.0965	0	0	0	0
1.67018	25.3829	0	0	0	0
1.6245	24.6888	0	0	0	0
1.58008	24.0137	0	0	0	0
1.53688	23.357	0	0	0	0
1.49485	22.7183	0	0	0	0
1.45397	22.0971	0	0	0	0
1.41421	21.4928	0	0	0	0
1.37554	20.9051	0	0	0	0
1.33793	20.3335	0	0	0	0
1.30134	19.7774	0	0	0	0
1.26576	19.2366	0	0	0	0
1.23114	18.7106	0	0	0	0
1.19748	18.199	0	0	0	0
1.16473	17.7013	0	0	0	0
1.13288	17.2173	0	0	0	0
1.10191	16.7465	0	0	0	0
1.07177	16.2885	0	0	0	0
1.04247	15.8431	0	0	0	0
1.01396	15.4099	0	0	0	0
0.986233	14.9885	0	0	0	0
0.959264	14.5786	0	0	0	0
0.933033	14.18	0	0	0	0
0.907519	13.7922	0	0	0	0
0.882703	13.4151	0	0	0	0
0.858565	13.0482	0	0	0	0
0.835088	12.6914	0	0	0	0
0.812252	12.3444	0	0	0	0
0.790041	12.0068	0	0	0	0
0.768438	11.6785	0	0	0	0
0.747425	11.3592	0	0	0	0
0.726986	11.0485	0	0	0	0
10.7034	181.747	0	0	0	16069.9
10.4107	176.777	0	0	2166.9	18393.4
10.1261	171.943	0	91868.7	43932.8	337988
9.84916	167.241	0	588650	207262	380222
9.57983	162.668	318380	433242	381262	323351
9.31787	158.22	513008	0	341606	46399
9.06307	153.893	255639	0	170302	158055
8.81524	149.685	0	0	25665	58769.1
8.57419	145.592	0	0	101844	20793
8.33973	141.61	0	0	50403.2	37439.3
8.11168	137.738	0	6616.08	16527.4	117984
7.88986	133.972	0	0	20801.3	4571.3
7.67411	130.308	0	2.53368	37870.5	3490.1
7.46426	126.745	0	0	13874.7	62583.5
7.26015	123.279	0	0	1200.9	30595
7.06162	119.908	0	0	3127.4	10217.5
6.86852	116.629	197515	0	154568	739.3
6.6807	113.44	280666	0	193301	235.3
6.49802	110.338	0	0	11176.5	1099.6
6.32033	107.321	0	0	2714.1	6615.5
6.1475	104.386	0	0	28.1	230.6
5.9794	101.532	0	0	355.5	2800.8
5.81589	98.7552	0	0	0.1	13.4
5.65685	96.0547	0	0	146.5	14.9
5.50217	93.4281	0	0	249.5	0
5.35171	90.8733	0	0	0	0
5.20537	88.3883	0	0	0	0
5.06303	85.9714	0	0	0	2.3
4.92458	83.6205	0	0	0.5	0
4.78991	81.3339	0	0	0	0
4.65893	79.1098	0	0	0	0
4.53154	76.9465	0	0	1023.4	0
4.40762	74.8424	0	0	0	0
4.28709	72.7958	0	0	0	0
4.16986	70.8052	0	0	0	0
4.05584	68.8691	0	0	0	0
3.94493	66.9858	0	0	0	0
3.83706	65.1541	0	0	0	0
3.73213	63.3725	0	0	0	0
3.63008	61.6395	0	0	0	0
3.53081	59.954	0	0	0	0
3.43426	58.3146	0	0	0	0
3.34035	56.7199	0	0	0	0
3.24901	55.1689	0	0	0	0
3.16017	53.6603	0	0	0	0
3.07375	52.193	0	0	0	0
2.9897	50.7658	0	0	0	0
2.90795	49.3776	0	0	0	0
2.82843	48.0273	0	0	0	0
2.75108	46.714	0	0	0	0
2.67586	45.4366	0	0	0	0
2.60268	44.1942	0	0	0	0
2.53151	42.9857	0	0	0	0
2.46229	41.8102	0	0	0	0
2.39496	40.6669	0	0	0	0
2.32947	39.5549	0	0	0	0
2.26577	38.4733	0	0	0	0
2.20381	37.4212	0	0	0	0
2.14355	36.3979	0	0	0	0
2.08493	35.4026	0	0	0	0
2.02792	34.4345	0	0	0	0
1.97247	33.4929	0	0	0	0
1.91853	32.5771	0	0	0	0
1.86607	31.6862	0	0	0	0
1.81504	30.8198	0	0	0	0
1.76541	29.977	0	0	0	0
1.71713	29.1573	0	0	0	0
1.67018	28.36	0	0	0	0
1.6245	27.5845	0	0	0	0
1.58008	26.8302	0	0	0	0
1.53688	26.0965	0	0	0	0
1.49485	25.3829	0	0	0	0
1.45397	24.6888	0	0	0	0
1.41421	24.0137	0	0	0	0
1.37554	23.357	0	0	0	0
1.33793	22.7183	0	0	0	0
1.30134	22.0971	0	0	0	0
1.26576	21.4928	0	0	0	0
1.23114	20.9051	0	0	0	0
1.19748	20.3335	0	0	0	0
1.16473	19.7774	0	0	0	0
1.13288	19.2366	0	0	0	0
1.10191	18.7106	0	0	0	0
1.07177	18.199	0	0	0	0
1.04247	17.7013	0	0	0	0
1.01396	17.2173	0	0	0	0
0.986233	16.7465	0	0	0	0
0.959264	16.2885	0	0	0	0
0.933033	15.8431	0	0	0	0
0.907519	15.4099	0	0	0	0
0.882703	14.9885	0	0	0	0
0.858565	14.5786	0	0	0	0
0.835088	14.18	0	0	0	0
0.812252	13.7922	0	0	0	0
0.790041	13.4151	0	0	0	0
0.768438	13.0482	0	0	0	0
0.747425	12.6914	0	0	0	0
0.726986	12.3444	0	0	0	0
[truncated: 8,002 more rows]
