# Supplementary material for: Climate change threatens crop diversity at low latitudes
Source: Nat Food. 2025 Mar 4;6(4):331–42. doi: 10.1038/s43016-025-01135-w (PMC12018264; doi:10.1038/s43016-025-01135-w)
Supplement: Supplementary file 10 — Source data for bar plots and their elements in a–f. [file 43016_2025_1135_MOESM10_ESM.xlsx]

## Sheet: FigE4_a
Bars and whiskers							Individual GCMS
CROP GROUP	warming	perc_out_SCS_GCM_median	perc_out_GCM_25th_percentile	perc_out_GCM_75th_percentile			CROP	warming	perc_out_SCS
CEREALS	1.5	5.98784	5.08442	6.63073			CEREALS	1.5	4.44688
CEREALS	2	10.6266	9.47972	13.1689			CEREALS	1.5	6.4025
CEREALS	3	22.2914	18.2616	25.9102			CEREALS	1.5	5.67507
CEREALS	4	33.8247	29.9196	38.9048			CEREALS	1.5	11.0709
FRUIT AND VEG	1.5	6.87558	6.21398	7.25236			CEREALS	1.5	7.10878
FRUIT AND VEG	2	10.1098	9.15289	11.7852			CEREALS	1.5	5.71716
FRUIT AND VEG	3	19.4226	16.2532	21.6793			CEREALS	1.5	4.15466
FRUIT AND VEG	4	28.8471	25.4315	35.258			CEREALS	1.5	6.02463
OILCROPS	1.5	8.91619	8.3296	9.71724			FRUIT AND VEG	1.5	5.75753
OILCROPS	2	15.331	13.9116	18.2596			FRUIT AND VEG	1.5	7.33779
OILCROPS	3	33.8714	28.3415	37.5081			FRUIT AND VEG	1.5	6.71185
OILCROPS	4	44.06	39.5537	49.4951			FRUIT AND VEG	1.5	10.077
PULSES	1.5	7.2668	6.48599	8.11416			FRUIT AND VEG	1.5	7.11338
PULSES	2	12.4066	10.5036	15.6701			FRUIT AND VEG	1.5	6.3701
PULSES	3	29.269	24.0448	35.2262			FRUIT AND VEG	1.5	5.51906
PULSES	4	48.3765	41.2968	55.5469			FRUIT AND VEG	1.5	7.18967
STARCHY ROOTS	1.5	8.64157	6.59934	10.3011			OILCROPS	1.5	8.51264
STARCHY ROOTS	2	17.2994	13.9314	21.045			OILCROPS	1.5	9.00837
STARCHY ROOTS	3	36.377	31.1148	40.728			OILCROPS	1.5	8.60875
STARCHY ROOTS	4	48.9552	42.6788	53.7375			OILCROPS	1.5	15.5991
							OILCROPS	1.5	9.39942
							OILCROPS	1.5	9.98572
							OILCROPS	1.5	7.44015
							OILCROPS	1.5	9.0808
							PULSES	1.5	6.28097
							PULSES	1.5	7.44315
							PULSES	1.5	7.43881
							PULSES	1.5	13.2227
							PULSES	1.5	8.56027
							PULSES	1.5	6.41932
							PULSES	1.5	5.78439
							PULSES	1.5	7.43453
							STARCHY ROOTS	1.5	6.54163
							STARCHY ROOTS	1.5	10.3542
							STARCHY ROOTS	1.5	8.60157
							STARCHY ROOTS	1.5	15.9662
							STARCHY ROOTS	1.5	10.3908
							STARCHY ROOTS	1.5	6.36597
							STARCHY ROOTS	1.5	5.04259
							STARCHY ROOTS	1.5	8.74281
							CEREALS	2	9.82306
							CEREALS	2	12.8187
							CEREALS	2	10.6767
							CEREALS	2	19.0845
							CEREALS	2	14.6086
							CEREALS	2	9.61336
							CEREALS	2	7.02776
							CEREALS	2	9.73766
							FRUIT AND VEG	2	9.21686
							FRUIT AND VEG	2	11.6299
							FRUIT AND VEG	2	10.5438
							FRUIT AND VEG	2	16.4441
							FRUIT AND VEG	2	12.3152
							FRUIT AND VEG	2	8.93356
							FRUIT AND VEG	2	7.89657
							FRUIT AND VEG	2	9.50205
							OILCROPS	2	14.2132
							OILCROPS	2	17.9038
							OILCROPS	2	15.7355
							OILCROPS	2	29.8582
							OILCROPS	2	19.3539
							OILCROPS	2	14.1518
							OILCROPS	2	11.1144
							OILCROPS	2	13.8761
							PULSES	2	11.4812
							PULSES	2	14.9092
							PULSES	2	13.0409
							PULSES	2	25.8917
							PULSES	2	17.9529
							PULSES	2	10.2039
							PULSES	2	8.72052
							PULSES	2	10.6748
							STARCHY ROOTS	2	16.163
							STARCHY ROOTS	2	20.6079
							STARCHY ROOTS	2	18.3862
							STARCHY ROOTS	2	30.215
							STARCHY ROOTS	2	22.4398
							STARCHY ROOTS	2	11.3572
							STARCHY ROOTS	2	9.73641
							STARCHY ROOTS	2	14.6327
							CEREALS	3	22.0711
							CEREALS	3	24.4009
							CEREALS	3	22.9305
							CEREALS	3	36.534
							CEREALS	3	29.0839
							CEREALS	3	16.9064
							CEREALS	3	14.7075
							CEREALS	3	18.7352
							FRUIT AND VEG	3	18.8473
							FRUIT AND VEG	3	20.8028
							FRUIT AND VEG	3	19.6979
							FRUIT AND VEG	3	31.9222
							FRUIT AND VEG	3	24.2747
							FRUIT AND VEG	3	14.3349
							FRUIT AND VEG	3	13.8873
							FRUIT AND VEG	3	17.1506
							OILCROPS	3	31.296
							OILCROPS	3	37.7242
							OILCROPS	3	36.4469
							OILCROPS	3	45.4549
							OILCROPS	3	38.1209
							OILCROPS	3	26.7188
							OILCROPS	3	22.9938
							OILCROPS	3	27.8962
							PULSES	3	28.4075
							PULSES	3	33.2124
							PULSES	3	30.629
							PULSES	3	53.6428
							PULSES	3	40.4395
							PULSES	3	19.8824
							PULSES	3	17.1116
							PULSES	3	25.6727
							STARCHY ROOTS	3	34.0158
							STARCHY ROOTS	3	38.7441
							STARCHY ROOTS	3	39.4086
							STARCHY ROOTS	3	49.1653
							STARCHY ROOTS	3	43.7094
							STARCHY ROOTS	3	24.8747
							STARCHY ROOTS	3	23.779
							STARCHY ROOTS	3	33.468
							CEREALS	4	30.9753
							CEREALS	4	38.7014
							CEREALS	4	35.2613
							CEREALS	4	40.8384
							CEREALS	4	41.3846
							CEREALS	4	29.2617
							CEREALS	4	27.5747
							CEREALS	4	31.0647
							FRUIT AND VEG	4	25.6721
							FRUIT AND VEG	4	34.6525
							FRUIT AND VEG	4	30.7722
							FRUIT AND VEG	4	39.3533
							FRUIT AND VEG	4	38.0499
							FRUIT AND VEG	4	24.688
							FRUIT AND VEG	4	22.5164
							FRUIT AND VEG	4	26.4815
							OILCROPS	4	40.0259
							OILCROPS	4	51.1169
							OILCROPS	4	47.8426
							OILCROPS	4	52.805
							OILCROPS	4	48.9545
							OILCROPS	4	38.1562
							OILCROPS	4	36.4111
							OILCROPS	4	40.9918
							PULSES	4	44.8581
							PULSES	4	54.4881
							PULSES	4	50.459
							PULSES	4	61.4794
							PULSES	4	60.4615
							PULSES	4	38.8309
							PULSES	4	34.6925
							PULSES	4	42.8031
							STARCHY ROOTS	4	42.6774
							STARCHY ROOTS	4	54.2462
							STARCHY ROOTS	4	51.397
							STARCHY ROOTS	4	56.5595
							STARCHY ROOTS	4	54.453
							STARCHY ROOTS	4	41.6512
							STARCHY ROOTS	4	40.4149
							STARCHY ROOTS	4	46.3927

## Sheet: FigE4_b
Bars and whiskers							Individual GCMS
CROP	warming	perc_out_SCS_GCM_median	perc_out_GCM_25th_percentile	perc_out_GCM_75th_percentile			CROP	warming	perc_out_SCS
BANANA	1.5	4.57571	4.18097	4.89279			BANANA	1.5	3.89112
BANANA	2	10.399	8.55781	13.8183			BANANA	1.5	5.00045
BANANA	3	25.5136	19.5345	30.3644			BANANA	1.5	4.69834
BANANA	4	42.0933	35.1523	54.0333			BANANA	1.5	9.69409
CITRUS FRUIT	1.5	6.80762	6.15065	7.77797			BANANA	1.5	4.8569
CITRUS FRUIT	2	10.5353	9.87752	12.0205			BANANA	1.5	4.27759
CITRUS FRUIT	3	17.9692	16.7979	19.9937			BANANA	1.5	3.62854
CITRUS FRUIT	4	27.0658	24.3883	34.2232			BANANA	1.5	4.45308
ONION	1.5	9.14822	8.75711	9.7562			PLANTAIN'	1.5	4.5118
ONION	2	12.8843	11.8865	14.12			PLANTAIN'	1.5	6.47205
ONION	3	22.5705	19.289	26.8235			PLANTAIN'	1.5	4.85583
ONION	4	38.9249	33.5636	43.8627			PLANTAIN'	1.5	9.16917
PLANTAIN	1.5	4.68381	3.92304	5.90966			PLANTAIN'	1.5	5.72219
PLANTAIN	2	13.299	9.05174	18.4448			PLANTAIN'	1.5	3.92708
PLANTAIN	3	43.9785	35.8015	46.6891			PLANTAIN'	1.5	2.90649
PLANTAIN	4	55.547	48.9001	59.8877			PLANTAIN'	1.5	3.91091
TEMPERATE FRUIT	1.5	8.24361	7.73053	8.48471			CITRUS FRUIT	1.5	5.68227
TEMPERATE FRUIT	2	11.0466	10.3518	13.2972			CITRUS FRUIT	1.5	7.76362
TEMPERATE FRUIT	3	19.3146	16.606	21.0378			CITRUS FRUIT	1.5	6.19957
TEMPERATE FRUIT	4	27.3489	24.8566	34.0329			CITRUS FRUIT	1.5	11.8041
TOMATO	1.5	9.62291	9.16853	9.92868			CITRUS FRUIT	1.5	7.22115
TOMATO	2	11.9017	11.1476	13.0294			CITRUS FRUIT	1.5	6.3941
TOMATO	3	21.8267	17.6945	23.1923			CITRUS FRUIT	1.5	6.00388
TOMATO	4	28.8953	25.8974	32.5336			CITRUS FRUIT	1.5	7.821
TROPICAL FRUIT	1.5	7.10574	6.29301	7.60963			TROPICAL FRUIT	1.5	5.33603
TROPICAL FRUIT	2	11.3975	10.0785	13.4165			TROPICAL FRUIT	1.5	8.11458
TROPICAL FRUIT	3	22.6006	19.4942	24.6165			TROPICAL FRUIT	1.5	6.84521
TROPICAL FRUIT	4	32.9685	27.3147	40.2553			TROPICAL FRUIT	1.5	11.6846
OTHER VEGETABLES	1.5	5.94614	5.17405	6.18038			TROPICAL FRUIT	1.5	7.36628
OTHER VEGETABLES	2	8.43225	7.69029	9.59381			TROPICAL FRUIT	1.5	6.612
OTHER VEGETABLES	3	15.8496	12.9882	17.9653			TROPICAL FRUIT	1.5	4.97998
OTHER VEGETABLES	4	24.0727	21.6911	30.069			TROPICAL FRUIT	1.5	7.44131
							TEMPERATE FRUIT	1.5	6.48008
							TEMPERATE FRUIT	1.5	8.65503
							TEMPERATE FRUIT	1.5	8.06314
							TEMPERATE FRUIT	1.5	10.4089
							TEMPERATE FRUIT	1.5	8.42794
							TEMPERATE FRUIT	1.5	7.98024
							TEMPERATE FRUIT	1.5	6.98139
							TEMPERATE FRUIT	1.5	8.42408
							TOMATO	1.5	9.0325
							TOMATO	1.5	9.83714
							TOMATO	1.5	9.21388
							TOMATO	1.5	12.6622
							TOMATO	1.5	10.0842
							TOMATO	1.5	9.40867
							TOMATO	1.5	8.52492
							TOMATO	1.5	9.87685
							ONION	1.5	8.02586
							ONION	1.5	9.9465
							ONION	1.5	9.69277
							ONION	1.5	13.5212
							ONION	1.5	9.27311
							ONION	1.5	9.02334
							ONION	1.5	7.52174
							ONION	1.5	9.00086
							OTHER VEGETABLES	1.5	5.04138
							OTHER VEGETABLES	1.5	6.12118
							OTHER VEGETABLES	1.5	5.80335
							OTHER VEGETABLES	1.5	8.33394
							OTHER VEGETABLES	1.5	6.08893
							OTHER VEGETABLES	1.5	5.21827
							OTHER VEGETABLES	1.5	4.64422
							OTHER VEGETABLES	1.5	6.35798
							BANANA	2	9.20493
							BANANA	2	13.9607
							BANANA	2	11.593
							BANANA	2	19.5817
							BANANA	2	13.7708
							BANANA	2	7.82787
							BANANA	2	5.66889
							BANANA	2	8.80113
							PLANTAIN'	2	10.9118
							PLANTAIN'	2	19.1989
							PLANTAIN'	2	15.6862
							PLANTAIN'	2	25.3947
							PLANTAIN'	2	18.1935
							PLANTAIN'	2	9.24297
							PLANTAIN'	2	5.91208
							PLANTAIN'	2	8.47805
							CITRUS FRUIT	2	10.091
							CITRUS FRUIT	2	11.8452
							CITRUS FRUIT	2	10.6108
							CITRUS FRUIT	2	16.1214
							CITRUS FRUIT	2	12.5464
							CITRUS FRUIT	2	8.7113
							CITRUS FRUIT	2	9.23709
							CITRUS FRUIT	2	10.4598
							TROPICAL FRUIT	2	10.1416
							TROPICAL FRUIT	2	13.0847
							TROPICAL FRUIT	2	12.5687
							TROPICAL FRUIT	2	17.8644
							TROPICAL FRUIT	2	14.4119
							TROPICAL FRUIT	2	9.8892
							TROPICAL FRUIT	2	8.31813
							TROPICAL FRUIT	2	10.2263
							TEMPERATE FRUIT	2	10.5175
							TEMPERATE FRUIT	2	13.1579
							TEMPERATE FRUIT	2	11.5632
							TEMPERATE FRUIT	2	18.5112
							TEMPERATE FRUIT	2	13.715
							TEMPERATE FRUIT	2	10.53
							TEMPERATE FRUIT	2	9.75428
							TEMPERATE FRUIT	2	9.85459
							TOMATO	2	10.0349
							TOMATO	2	12.8641
							TOMATO	2	11.8804
							TOMATO	2	17.9606
							TOMATO	2	13.5253
							TOMATO	2	11.3988
							TOMATO	2	10.394
							TOMATO	2	11.9231
							ONION	2	11.7814
							ONION	2	13.8849
							ONION	2	13.2719
							ONION	2	19.7765
							ONION	2	14.8256
							ONION	2	11.9215
							ONION	2	10.4401
							ONION	2	12.4967
							OTHER VEGETABLES	2	7.78207
							OTHER VEGETABLES	2	9.41782
							OTHER VEGETABLES	2	8.57095
							OTHER VEGETABLES	2	13.7882
							OTHER VEGETABLES	2	10.1218
							OTHER VEGETABLES	2	7.41494
							OTHER VEGETABLES	2	6.49353
							OTHER VEGETABLES	2	8.29355
							BANANA	3	23.5914
							BANANA	3	29.0452
							BANANA	3	27.4359
							BANANA	3	46.8446
							BANANA	3	34.3218
							BANANA	3	16.2401
							BANANA	3	15.1021
							BANANA	3	20.6326
							PLANTAIN'	3	37.7188
							PLANTAIN'	3	45.9209
							PLANTAIN'	3	46.4637
							PLANTAIN'	3	51.2998
							PLANTAIN'	3	47.3653
							PLANTAIN'	3	30.0496
							PLANTAIN'	3	24.3318
							PLANTAIN'	3	42.0362
							CITRUS FRUIT	3	17.5542
							CITRUS FRUIT	3	19.3848
							CITRUS FRUIT	3	18.3842
							CITRUS FRUIT	3	32.235
							CITRUS FRUIT	3	21.8207
							CITRUS FRUIT	3	15.8984
							CITRUS FRUIT	3	16.5184
							CITRUS FRUIT	3	16.891
							TROPICAL FRUIT	3	20.3486
							TROPICAL FRUIT	3	23.6096
							TROPICAL FRUIT	3	23.1812
							TROPICAL FRUIT	3	34.5624
							TROPICAL FRUIT	3	27.6371
							TROPICAL FRUIT	3	16.0662
							TROPICAL FRUIT	3	16.931
							TROPICAL FRUIT	3	22.02
							TEMPERATE FRUIT	3	19.175
							TEMPERATE FRUIT	3	20.2081
							TEMPERATE FRUIT	3	19.4543
							TEMPERATE FRUIT	3	29.5881
							TEMPERATE FRUIT	3	23.5269
							TEMPERATE FRUIT	3	15.1416
							TEMPERATE FRUIT	3	15.1395
							TEMPERATE FRUIT	3	17.0941
							TOMATO	3	21.1182
							TOMATO	3	22.7026
							TOMATO	3	22.5351
							TOMATO	3	31.9062
							TOMATO	3	24.6615
							TOMATO	3	16.4342
							TOMATO	3	14.4169
							TOMATO	3	18.1146
							ONION	3	22.1756
							ONION	3	25.2421
							ONION	3	22.9654
							ONION	3	42.9936
							ONION	3	31.5675
							ONION	3	18.4753
							ONION	3	17.3308
							ONION	3	19.5602
							OTHER VEGETABLES	3	16.0789
							OTHER VEGETABLES	3	17.1294
							OTHER VEGETABLES	3	15.6202
							OTHER VEGETABLES	3	27.5481
							OTHER VEGETABLES	3	20.4731
							OTHER VEGETABLES	3	11.3125
							OTHER VEGETABLES	3	10.8704
							OTHER VEGETABLES	3	13.5468
							BANANA	4	36.4726
							BANANA	4	53.5273
							BANANA	4	47.2465
							BANANA	4	65.336
							BANANA	4	55.5512
							BANANA	4	31.1914
							BANANA	4	28.255
							BANANA	4	36.9401
							PLANTAIN'	4	46.3229
							PLANTAIN'	4	61.4182
							PLANTAIN'	4	56.4008
							PLANTAIN'	4	61.8073
							PLANTAIN'	4	59.3775
							PLANTAIN'	4	49.1482
							PLANTAIN'	4	48.156
							PLANTAIN'	4	54.6932
							CITRUS FRUIT	4	24.0666
							CITRUS FRUIT	4	33.4862
							CITRUS FRUIT	4	29.2302
							CITRUS FRUIT	4	43.0076
							CITRUS FRUIT	4	36.434
							CITRUS FRUIT	4	24.9014
							CITRUS FRUIT	4	23.5746
							CITRUS FRUIT	4	24.4955
							TROPICAL FRUIT	4	27.9257
							TROPICAL FRUIT	4	39.4979
							TROPICAL FRUIT	4	34.8718
							TROPICAL FRUIT	4	43.846
							TROPICAL FRUIT	4	42.5275
							TROPICAL FRUIT	4	25.4816
							TROPICAL FRUIT	4	24.9184
							TROPICAL FRUIT	4	31.0653
							TEMPERATE FRUIT	4	25.1235
							TEMPERATE FRUIT	4	33.0892
							TEMPERATE FRUIT	4	28.9998
							TEMPERATE FRUIT	4	40.0486
							TEMPERATE FRUIT	4	36.8638
							TEMPERATE FRUIT	4	24.0562
							TEMPERATE FRUIT	4	25.698
							TEMPERATE FRUIT	4	23.9515
							TOMATO	4	26.3269
							TOMATO	4	31.9454
							TOMATO	4	31.4637
							TOMATO	4	37.3808
							TOMATO	4	34.2981
							TOMATO	4	24.718
							TOMATO	4	24.799
							TOMATO	4	26.2635
							ONION	4	37.2643
							ONION	4	43.2511
							ONION	4	40.5854
							ONION	4	49.062
							ONION	4	45.6975
							ONION	4	31.0557
							ONION	4	23.8511
							ONION	4	34.3996
							OTHER VEGETABLES	4	21.4416
							OTHER VEGETABLES	4	29.5286
							OTHER VEGETABLES	4	25.5729
							OTHER VEGETABLES	4	31.6903
							OTHER VEGETABLES	4	33.7628
							OTHER VEGETABLES	4	21.7742
							OTHER VEGETABLES	4	17.8587
							OTHER VEGETABLES	4	22.5724

## Sheet: FigE4_c
Bars and whiskers							Individual GCMS
CROP	warming	perc_out_SCS_GCM_median	perc_out_GCM_25th_percentile	perc_out_GCM_75th_percentile			CROP	warming	perc_out_SCS
BARLEY	1.5	5.24381	5.10181	5.36977			WHEAT	1.5	5.14172
BARLEY	2	7.3153	6.7882	7.82403			WHEAT	1.5	6.33173
BARLEY	3	11.4	9.53769	12.4582			WHEAT	1.5	5.19956
BARLEY	4	16.6637	14.0689	18.908			WHEAT	1.5	15.092
MAIZE	1.5	4.10713	3.45497	4.59301			WHEAT	1.5	8.27859
MAIZE	2	6.42609	5.7538	7.729			WHEAT	1.5	5.79046
MAIZE	3	12.4196	9.94892	14.1122			WHEAT	1.5	4.57743
MAIZE	4	20.5911	17.76	25.2122			WHEAT	1.5	5.99209
SMALL MILLET	1.5	11.3508	10.3833	12.2563			RICE	1.5	5.72231
SMALL MILLET	2	16.0472	14.4058	17.0304			RICE	1.5	9.01692
SMALL MILLET	3	25.3447	21.7404	28.5888			RICE	1.5	7.93121
SMALL MILLET	4	35.4406	26.6183	44.1214			RICE	1.5	16.2161
OTHER CEREALS	1.5	5.66526	5.28726	6.00799			RICE	1.5	10.2592
OTHER CEREALS	2	7.44322	6.5186	8.11587			RICE	1.5	9.02014
OTHER CEREALS	3	11.594	9.49653	12.5208			RICE	1.5	5.54001
OTHER CEREALS	4	16.5439	13.6279	19.8167			RICE	1.5	9.45447
PEARL MILLET	1.5	5.24513	3.93118	6.30286			MAIZE	1.5	3.00892
PEARL MILLET	2	13.8883	9.5999	16.5942			MAIZE	1.5	4.77981
PEARL MILLET	3	42.8041	34.5526	49.9077			MAIZE	1.5	4.33047
PEARL MILLET	4	64.9952	59.9673	79.1622			MAIZE	1.5	5.5837
RICE	1.5	9.01853	7.37899	9.65564			MAIZE	1.5	4.53075
RICE	2	17.4128	15.7954	21.9845			MAIZE	1.5	3.60365
RICE	3	39.3472	30.1917	46.4285			MAIZE	1.5	2.79578
RICE	4	58.466	51.1682	66.0456			MAIZE	1.5	3.8838
SORGHUM	1.5	7.03455	5.72024	8.71292			BARLEY	1.5	4.85348
SORGHUM	2	17.346	11.8794	21.9365			BARLEY	1.5	5.29583
SORGHUM	3	40.075	32.953	46.2591			BARLEY	1.5	5.32654
SORGHUM	4	50.9573	46.2087	56.6127			BARLEY	1.5	6.88947
WHEAT	1.5	5.89128	5.1851	6.81845			BARLEY	1.5	5.49946
WHEAT	2	10.5288	9.39924	13.3555			BARLEY	1.5	5.19178
WHEAT	3	21.4379	19.9039	24.9852			BARLEY	1.5	4.67163
WHEAT	4	32.0882	29.733	35.7655			BARLEY	1.5	5.18459
							PEARL MILLET	1.5	4.35729
							PEARL MILLET	1.5	6.14881
							PEARL MILLET	1.5	5.33089
							PEARL MILLET	1.5	11.596
							PEARL MILLET	1.5	6.76501
							PEARL MILLET	1.5	2.65285
							PEARL MILLET	1.5	2.25451
							PEARL MILLET	1.5	5.15937
							SMALL MILLET	1.5	8.75396
							SMALL MILLET	1.5	11.6091
							SMALL MILLET	1.5	11.9704
							SMALL MILLET	1.5	15.4925
							SMALL MILLET	1.5	13.1141
							SMALL MILLET	1.5	10.9264
							SMALL MILLET	1.5	6.8464
							SMALL MILLET	1.5	11.0926
							SORGHUM	1.5	5.34812
							SORGHUM	1.5	8.61476
							SORGHUM	1.5	9.0074
							SORGHUM	1.5	15.9461
							SORGHUM	1.5	7.2599
							SORGHUM	1.5	5.27562
							SORGHUM	1.5	5.84429
							SORGHUM	1.5	6.80919
							OTHER CEREALS	1.5	4.81444
							OTHER CEREALS	1.5	5.74624
							OTHER CEREALS	1.5	6.16681
							OTHER CEREALS	1.5	6.45854
							OTHER CEREALS	1.5	5.58428
							OTHER CEREALS	1.5	5.95505
							OTHER CEREALS	1.5	4.85093
							OTHER CEREALS	1.5	5.43271
							WHEAT	2	11.2443
							WHEAT	2	12.1519
							WHEAT	2	8.89556
							WHEAT	2	23.6863
							WHEAT	2	16.9664
							WHEAT	2	9.56713
							WHEAT	2	7.43937
							WHEAT	2	9.8134
							RICE	2	14.9428
							RICE	2	21.3005
							RICE	2	17.9332
							RICE	2	30.4522
							RICE	2	24.0363
							RICE	2	16.0796
							RICE	2	9.94862
							RICE	2	16.8925
							MAIZE	2	5.86533
							MAIZE	2	8.12521
							MAIZE	2	6.95551
							MAIZE	2	9.48108
							MAIZE	2	7.59692
							MAIZE	2	5.89667
							MAIZE	2	4.90433
							MAIZE	2	5.41921
							BARLEY	2	7.00438
							BARLEY	2	7.62622
							BARLEY	2	7.71598
							BARLEY	2	9.8179
							BARLEY	2	8.14818
							BARLEY	2	6.87265
							BARLEY	2	5.62841
							BARLEY	2	6.53484
							PEARL MILLET	2	12.394
							PEARL MILLET	2	15.7476
							PEARL MILLET	2	15.3825
							PEARL MILLET	2	27.3616
							PEARL MILLET	2	19.1338
							PEARL MILLET	2	7.47723
							PEARL MILLET	2	3.93546
							PEARL MILLET	2	10.3075
							SMALL MILLET	2	16.1148
							SMALL MILLET	2	16.2397
							SMALL MILLET	2	15.9795
							SMALL MILLET	2	20.4554
							SMALL MILLET	2	19.4024
							SMALL MILLET	2	14.9422
							SMALL MILLET	2	11.5855
							SMALL MILLET	2	12.7965
							SORGHUM	2	12.1169
							SORGHUM	2	21.8095
							SORGHUM	2	21.5098
							SORGHUM	2	34.4797
							SORGHUM	2	22.3174
							SORGHUM	2	10.2611
							SORGHUM	2	11.167
							SORGHUM	2	13.1823
							OTHER CEREALS	2	6.86395
							OTHER CEREALS	2	8.02249
							OTHER CEREALS	2	8.2996
							OTHER CEREALS	2	8.72459
							OTHER CEREALS	2	8.05463
							OTHER CEREALS	2	6.66799
							OTHER CEREALS	2	6.07043
							OTHER CEREALS	2	6.02021
							WHEAT	3	23.1532
							WHEAT	3	22.4886
							WHEAT	3	20.3134
							WHEAT	3	37.286
							WHEAT	3	30.4812
							WHEAT	3	18.6755
							WHEAT	3	14.328
							WHEAT	3	20.3873
							RICE	3	38.0737
							RICE	3	45.1978
							RICE	3	40.6207
							RICE	3	64.2062
							RICE	3	50.1207
							RICE	3	26.6776
							RICE	3	23.6429
							RICE	3	31.3631
							MAIZE	3	11.8899
							MAIZE	3	12.9493
							MAIZE	3	13.5644
							MAIZE	3	19.9284
							MAIZE	3	15.7556
							MAIZE	3	9.86329
							MAIZE	3	9.39825
							MAIZE	3	9.97747
							BARLEY	3	11.3085
							BARLEY	3	11.8815
							BARLEY	3	11.4916
							BARLEY	3	17.2408
							BARLEY	3	14.1881
							BARLEY	3	9.50705
							BARLEY	3	9.08121
							BARLEY	3	9.5479
							PEARL MILLET	3	36.8595
							PEARL MILLET	3	46.9611
							PEARL MILLET	3	46.4521
							PEARL MILLET	3	80.2128
							PEARL MILLET	3	58.7476
							PEARL MILLET	3	27.6321
							PEARL MILLET	3	20.1397
							PEARL MILLET	3	39.1562
							SMALL MILLET	3	23.7148
							SMALL MILLET	3	28.5416
							SMALL MILLET	3	28.7304
							SMALL MILLET	3	32.3489
							SMALL MILLET	3	26.9745
							SMALL MILLET	3	21.8326
							SMALL MILLET	3	18.3556
							SMALL MILLET	3	21.4637
							SORGHUM	3	36.3463
							SORGHUM	3	43.8036
							SORGHUM	3	45.9884
							SORGHUM	3	55.0938
							SORGHUM	3	47.0714
							SORGHUM	3	29.9203
							SORGHUM	3	26.9457
							SORGHUM	3	33.9639
							OTHER CEREALS	3	11.354
							OTHER CEREALS	3	12.0814
							OTHER CEREALS	3	11.8341
							OTHER CEREALS	3	14.9212
							OTHER CEREALS	3	13.8388
							OTHER CEREALS	3	9.3014
							OTHER CEREALS	3	9.56157
							OTHER CEREALS	3	8.93284
							WHEAT	4	32.3426
							WHEAT	4	34.8283
							WHEAT	4	31.8338
							WHEAT	4	38.5771
							WHEAT	4	40.6764
							WHEAT	4	28.432
							WHEAT	4	28.6668
							WHEAT	4	30.0884
							RICE	4	51.9215
							RICE	4	66.9496
							RICE	4	60.7226
							RICE	4	65.7443
							RICE	4	68.5652
							RICE	4	48.9082
							RICE	4	44.3678
							RICE	4	56.2095
							MAIZE	4	17.9561
							MAIZE	4	24.8816
							MAIZE	4	22.4662
							MAIZE	4	27.2156
							MAIZE	4	26.204
							MAIZE	4	18.716
							MAIZE	4	17.1716
							MAIZE	4	17.1133
							BARLEY	4	15.4717
							BARLEY	4	18.7622
							BARLEY	4	17.8557
							BARLEY	4	23.2648
							BARLEY	4	19.3457
							BARLEY	4	13.0593
							BARLEY	4	14.0942
							BARLEY	4	13.9929
							PEARL MILLET	4	60.8373
							PEARL MILLET	4	74.1039
							PEARL MILLET	4	67.0135
							PEARL MILLET	4	98.4701
							PEARL MILLET	4	94.3368
							PEARL MILLET	4	57.3572
							PEARL MILLET	4	52.0915
							PEARL MILLET	4	62.9769
							SMALL MILLET	4	26.5434
							SMALL MILLET	4	42.6407
							SMALL MILLET	4	40.7399
							SMALL MILLET	4	51.9458
							SMALL MILLET	4	48.5634
							SMALL MILLET	4	26.6433
							SMALL MILLET	4	25.8751
							SMALL MILLET	4	30.1413
							SORGHUM	4	47.0287
							SORGHUM	4	56.5451
							SORGHUM	4	54.8858
							SORGHUM	4	59.8254
							SORGHUM	4	56.8153
							SORGHUM	4	43.8978
							SORGHUM	4	43.3111
							SORGHUM	4	46.979
							OTHER CEREALS	4	14.9323
							OTHER CEREALS	4	18.934
							OTHER CEREALS	4	18.1556
							OTHER CEREALS	4	23.1601
							OTHER CEREALS	4	22.465
							OTHER CEREALS	4	13.3678
							OTHER CEREALS	4	13.7146
							OTHER CEREALS	4	12.5963

## Sheet: FigE4_d
Bars and whiskers							Individual GCMS
CROP	warming	perc_out_SCS_GCM_median	perc_out_GCM_25th_percentile	perc_out_GCM_75th_percentile			CROP	warming	perc_out_SCS
COCONUT	1.5	4.29702	3.09566	5.05572			SOYBEAN	1.5	9.49655
COCONUT	2	20.7091	12.9611	28.7252			SOYBEAN	1.5	9.19799
COCONUT	3	62.6313	51.8402	69.7589			SOYBEAN	1.5	9.30768
COCONUT	4	81.6608	70.5595	88.8015			SOYBEAN	1.5	15.3136
GROUNDNUT	1.5	9.43602	7.92326	10.9609			SOYBEAN	1.5	9.90941
GROUNDNUT	2	17.5809	15.8838	25.0955			SOYBEAN	1.5	11.5475
GROUNDNUT	3	42.7546	31.3965	48.6628			SOYBEAN	1.5	8.69377
GROUNDNUT	4	57.5043	55.0431	61.6619			SOYBEAN	1.5	9.74574
SOYBEAN	1.5	9.62114	9.28025	10.3189			GROUNDNUT	1.5	8.07294
SOYBEAN	2	14.0746	13.7721	15.4396			GROUNDNUT	1.5	12.2878
SOYBEAN	3	27.633	23.8855	30.3302			GROUNDNUT	1.5	8.87699
SOYBEAN	4	35.6245	31.9259	40.9649			GROUNDNUT	1.5	17.8453
							GROUNDNUT	1.5	10.5186
							GROUNDNUT	1.5	7.47423
							GROUNDNUT	1.5	5.07239
							GROUNDNUT	1.5	9.99506
							COCONUT	1.5	3.11277
							COCONUT	1.5	4.94434
							COCONUT	1.5	4.25118
							COCONUT	1.5	15.2626
							COCONUT	1.5	5.38987
							COCONUT	1.5	3.04434
							COCONUT	1.5	2.18457
							COCONUT	1.5	4.34286
							SOYBEAN	2	14.081
							SOYBEAN	2	15.0323
							SOYBEAN	2	14.0682
							SOYBEAN	2	26.3978
							SOYBEAN	2	16.6615
							SOYBEAN	2	14.0185
							SOYBEAN	2	12.2201
							SOYBEAN	2	13.0328
							GROUNDNUT	2	16.1638
							GROUNDNUT	2	25.1828
							GROUNDNUT	2	17.8842
							GROUNDNUT	2	33.6975
							GROUNDNUT	2	25.0665
							GROUNDNUT	2	17.2777
							GROUNDNUT	2	11.1424
							GROUNDNUT	2	15.0439
							COCONUT	2	13.2388
							COCONUT	2	28.2743
							COCONUT	2	23.6244
							COCONUT	2	46.7891
							COCONUT	2	30.0779
							COCONUT	2	12.128
							COCONUT	2	4.57692
							COCONUT	2	17.7937
							SOYBEAN	3	25.4088
							SOYBEAN	3	30.9558
							SOYBEAN	3	29.8571
							SOYBEAN	3	37.5749
							SOYBEAN	3	30.1217
							SOYBEAN	3	24.3746
							SOYBEAN	3	20.4281
							SOYBEAN	3	22.4184
							GROUNDNUT	3	41.1117
							GROUNDNUT	3	46.9688
							GROUNDNUT	3	44.3975
							GROUNDNUT	3	58.4627
							GROUNDNUT	3	53.7447
							GROUNDNUT	3	30.4167
							GROUNDNUT	3	26.4865
							GROUNDNUT	3	31.7232
							COCONUT	3	57.1488
							COCONUT	3	69.2807
							COCONUT	3	68.1138
							COCONUT	3	80.1764
							COCONUT	3	71.1933
							COCONUT	3	37.2021
							COCONUT	3	34.9663
							COCONUT	3	56.7195
							SOYBEAN	4	32.374
							SOYBEAN	4	42.6822
							SOYBEAN	4	38.6848
							SOYBEAN	4	45.5023
							SOYBEAN	4	40.3925
							SOYBEAN	4	30.5815
							SOYBEAN	4	29.3912
							SOYBEAN	4	32.5642
							GROUNDNUT	4	55.8877
							GROUNDNUT	4	63.743
							GROUNDNUT	4	65.3658
							GROUNDNUT	4	59.1208
							GROUNDNUT	4	60.9682
							GROUNDNUT	4	52.6723
							GROUNDNUT	4	48.5434
							GROUNDNUT	4	55.8333
							COCONUT	4	70.8382
							COCONUT	4	89.4484
							COCONUT	4	86.0315
							COCONUT	4	90.14
							COCONUT	4	88.5859
							COCONUT	4	69.7234
							COCONUT	4	66.8532
							COCONUT	4	77.2902

## Sheet: FigE4_e
Bars and whiskers							Individual GCMS
CROP	warming	perc_out_SCS_GCM_median	perc_out_GCM_25th_percentile	perc_out_GCM_75th_percentile			CROP	warming	perc_out_SCS
BEAN	1.5	5.70191	5.50899	5.84254			BEAN	1.5	5.01655
BEAN	2	8.61512	7.16137	10.7531			BEAN	1.5	5.65266
BEAN	3	21.3005	17.5393	26.4185			BEAN	1.5	5.67751
BEAN	4	37.8639	31.5064	49.6087			BEAN	1.5	7.70733
CHICKPEA	1.5	8.27115	6.94217	8.98428			BEAN	1.5	5.80929
CHICKPEA	2	11.8583	11.2315	15.4881			BEAN	1.5	5.94228
CHICKPEA	3	28.3039	23.0402	39.2931			BEAN	1.5	5.07798
CHICKPEA	4	71.4134	55.6086	81.0361			BEAN	1.5	5.7263
COWPEA	1.5	10.5925	8.05053	13.4592			CHICKPEA	1.5	7.00945
COWPEA	2	27.5569	19.9809	33.9323			CHICKPEA	1.5	8.02336
COWPEA	3	72.0692	58.0231	82.9672			CHICKPEA	1.5	8.81149
COWPEA	4	91.2552	81.3171	95.7928			CHICKPEA	1.5	15.128
LENTIL	1.5	14.3319	12.5062	18.2676			CHICKPEA	1.5	9.50264
LENTIL	2	25.5965	22.6599	31.5244			CHICKPEA	1.5	6.63535
LENTIL	3	52.7308	46.0907	56.8937			CHICKPEA	1.5	6.74033
LENTIL	4	65.4381	64.7315	67.805			CHICKPEA	1.5	8.51894
OTHER PULSES	1.5	6.30684	6.03712	6.6388			COWPEA	1.5	8.76058
OTHER PULSES	2	9.30316	8.76337	10.1766			COWPEA	1.5	12.9217
OTHER PULSES	3	14.22	13.2331	15.2398			COWPEA	1.5	10.8257
OTHER PULSES	4	20.8462	17.8375	24.3			COWPEA	1.5	23.2936
PIGEONPEA	1.5	3.24006	2.66677	3.70594			COWPEA	1.5	15.0714
PIGEONPEA	2	8.10722	3.95643	20.1233			COWPEA	1.5	5.39344
PIGEONPEA	3	50.339	32.3845	64.8416			COWPEA	1.5	5.92038
PIGEONPEA	4	82.9042	74.5542	88.2268			COWPEA	1.5	10.3594
							PIGEONPEA	1.5	2.48267
							PIGEONPEA	1.5	3.73999
							PIGEONPEA	1.5	3.42402
							PIGEONPEA	1.5	14.3912
							PIGEONPEA	1.5	3.05609
							PIGEONPEA	1.5	3.69459
							PIGEONPEA	1.5	2.61387
							PIGEONPEA	1.5	2.6844
							LENTIL	1.5	12.1261
							LENTIL	1.5	14.5801
							LENTIL	1.5	14.0837
							LENTIL	1.5	32.6699
							LENTIL	1.5	20.4758
							LENTIL	1.5	11.5982
							LENTIL	1.5	12.6329
							LENTIL	1.5	17.5315
							OTHER PULSES	1.5	5.6953
							OTHER PULSES	1.5	6.16081
							OTHER PULSES	1.5	6.53706
							OTHER PULSES	1.5	9.65985
							OTHER PULSES	1.5	6.94402
							OTHER PULSES	1.5	6.45286
							OTHER PULSES	1.5	4.93574
							OTHER PULSES	1.5	6.15106
							BEAN	2	6.86637
							BEAN	2	10.5074
							BEAN	2	9.73263
							BEAN	2	18.1001
							BEAN	2	11.4902
							BEAN	2	7.25971
							BEAN	2	6.35878
							BEAN	2	7.49761
							CHICKPEA	2	12.0422
							CHICKPEA	2	14.3222
							CHICKPEA	2	11.6744
							CHICKPEA	2	33.9311
							CHICKPEA	2	18.9855
							CHICKPEA	2	11.3287
							CHICKPEA	2	9.56759
							CHICKPEA	2	10.9396
							COWPEA	2	24.5168
							COWPEA	2	32.0827
							COWPEA	2	30.597
							COWPEA	2	51.8389
							COWPEA	2	39.4812
							COWPEA	2	15.8423
							COWPEA	2	12.0798
							COWPEA	2	21.3604
							PIGEONPEA	2	8.24875
							PIGEONPEA	2	18.5096
							PIGEONPEA	2	7.96569
							PIGEONPEA	2	46.0008
							PIGEONPEA	2	24.9643
							PIGEONPEA	2	4.14578
							PIGEONPEA	2	2.57091
							PIGEONPEA	2	3.38839
							LENTIL	2	26.4988
							LENTIL	2	29.1729
							LENTIL	2	24.6942
							LENTIL	2	47.0796
							LENTIL	2	38.5787
							LENTIL	2	22.5026
							LENTIL	2	19.8397
							LENTIL	2	22.7124
							OTHER PULSES	2	8.65052
							OTHER PULSES	2	10.0194
							OTHER PULSES	2	9.62023
							OTHER PULSES	2	11.7663
							OTHER PULSES	2	10.648
							OTHER PULSES	2	8.98608
							OTHER PULSES	2	8.12305
							OTHER PULSES	2	8.80099
							BEAN	3	19.9256
							BEAN	3	25.6191
							BEAN	3	22.6755
							BEAN	3	48.5156
							BEAN	3	28.8168
							BEAN	3	12.0428
							BEAN	3	13.4493
							BEAN	3	18.9026
							CHICKPEA	3	28.6886
							CHICKPEA	3	35.0375
							CHICKPEA	3	27.9193
							CHICKPEA	3	82.943
							CHICKPEA	3	52.0599
							CHICKPEA	3	19.0234
							CHICKPEA	3	14.4333
							CHICKPEA	3	24.3792
							COWPEA	3	60.6366
							COWPEA	3	79.6728
							COWPEA	3	81.4731
							COWPEA	3	94.1204
							COWPEA	3	87.4493
							COWPEA	3	50.1826
							COWPEA	3	41.763
							COWPEA	3	64.4657
							PIGEONPEA	3	48.3424
							PIGEONPEA	3	62.0975
							PIGEONPEA	3	52.3356
							PIGEONPEA	3	86.4549
							PIGEONPEA	3	73.0739
							PIGEONPEA	3	20.5284
							PIGEONPEA	3	9.52901
							PIGEONPEA	3	36.3365
							LENTIL	3	63.2308
							LENTIL	3	53.5699
							LENTIL	3	51.8917
							LENTIL	3	54.7813
							LENTIL	3	64.393
							LENTIL	3	43.4854
							LENTIL	3	33.6598
							LENTIL	3	46.9591
							OTHER PULSES	3	14.2993
							OTHER PULSES	3	14.1652
							OTHER PULSES	3	14.2748
							OTHER PULSES	3	21.806
							OTHER PULSES	3	18.0611
							OTHER PULSES	3	12.6713
							OTHER PULSES	3	11.8004
							OTHER PULSES	3	13.4204
							BEAN	4	32.4843
							BEAN	4	48.3217
							BEAN	4	40.7973
							BEAN	4	60.8942
							BEAN	4	53.4697
							BEAN	4	28.5728
							BEAN	4	27.0535
							BEAN	4	34.9306
							CHICKPEA	4	68.6179
							CHICKPEA	4	79.3254
							CHICKPEA	4	74.2088
							CHICKPEA	4	87.3038
							CHICKPEA	4	86.1681
							CHICKPEA	4	52.5501
							CHICKPEA	4	32.2981
							CHICKPEA	4	56.6281
							COWPEA	4	81.3732
							COWPEA	4	95.9485
							COWPEA	4	95.6549
							COWPEA	4	96.3121
							COWPEA	4	95.7409
							COWPEA	4	80.1248
							COWPEA	4	81.1486
							COWPEA	4	86.8554
							PIGEONPEA	4	80.7311
							PIGEONPEA	4	87.967
							PIGEONPEA	4	85.0773
							PIGEONPEA	4	92.8042
							PIGEONPEA	4	89.0059
							PIGEONPEA	4	65.933
							PIGEONPEA	4	53.8961
							PIGEONPEA	4	77.428
							LENTIL	4	65.1163
							LENTIL	4	66.3595
							LENTIL	4	63.5772
							LENTIL	4	72.1413
							LENTIL	4	80.6266
							LENTIL	4	65.7561
							LENTIL	4	65.1202
							LENTIL	4	58.3362
							OTHER PULSES	4	19.9257
							OTHER PULSES	4	23.3808
							OTHER PULSES	4	21.7666
							OTHER PULSES	4	27.0575
							OTHER PULSES	4	30.7894
							OTHER PULSES	4	16.1371
							OTHER PULSES	4	17.6822
							OTHER PULSES	4	17.8893

## Sheet: FigE4_f
Bars and whiskers							Individual GCMS
CROP	warming	perc_out_SCS_GCM_median	perc_out_GCM_25th_percentile	perc_out_GCM_75th_percentile			CROP	warming	perc_out_SCS
CASSAVA	1.5	7.52795	4.73501	9.54715			POTATO	1.5	5.87997
CASSAVA	2	20.2064	14.8688	25.9805			POTATO	1.5	8.1988
CASSAVA	3	50.3934	41.2413	57.5549			POTATO	1.5	7.30318
CASSAVA	4	69.5254	55.8206	77.1664			POTATO	1.5	11.6935
OTHER ROOTS	1.5	12.2447	10.8741	14.0487			POTATO	1.5	8.57297
OTHER ROOTS	2	20.6322	17.623	26.0365			POTATO	1.5	6.41195
OTHER ROOTS	3	47.2099	40.4038	52.1722			POTATO	1.5	5.30967
OTHER ROOTS	4	60.3161	50.5739	66.2501			POTATO	1.5	8.5308
POTATO	1.5	7.75099	6.27895	8.54134			SWEET POTATO	1.5	5.9225
POTATO	2	10.2762	9.56814	11.8956			SWEET POTATO	1.5	7.74575
POTATO	3	18.7061	16.5237	21.4548			SWEET POTATO	1.5	6.0173
POTATO	4	27.9424	26.7878	31.4818			SWEET POTATO	1.5	9.99002
SWEET POTATO	1.5	6.17919	5.81365	7.6218			SWEET POTATO	1.5	7.58048
SWEET POTATO	2	11.0921	10.2146	12.2849			SWEET POTATO	1.5	6.34108
SWEET POTATO	3	16.9395	15.9598	17.2908			SWEET POTATO	1.5	3.33266
SWEET POTATO	4	20.1857	18.6891	21.847			SWEET POTATO	1.5	5.48709
YAMS	1.5	19.3524	15.5821	24.0001			YAMS	1.5	15.9563
YAMS	2	45.826	34.6418	54.1922			YAMS	1.5	23.3994
YAMS	3	84.883	75.9277	89.9662			YAMS	1.5	19.9663
YAMS	4	97.4494	91.6245	99.9521			YAMS	1.5	40.8408
							YAMS	1.5	25.8024
							YAMS	1.5	14.4594
							YAMS	1.5	13.0831
							YAMS	1.5	18.7384
							CASSAVA	1.5	4.96292
							CASSAVA	1.5	10.1906
							CASSAVA	1.5	7.82617
							CASSAVA	1.5	16.4494
							CASSAVA	1.5	9.33267
							CASSAVA	1.5	4.05129
							CASSAVA	1.5	2.95526
							CASSAVA	1.5	7.22973
							OTHER ROOTS	1.5	10.3473
							OTHER ROOTS	1.5	14.7103
							OTHER ROOTS	1.5	12.6917
							OTHER ROOTS	1.5	18.1529
							OTHER ROOTS	1.5	13.8282
							OTHER ROOTS	1.5	11.0498
							OTHER ROOTS	1.5	9.25659
							OTHER ROOTS	1.5	11.7977
							POTATO	2	10.3522
							POTATO	2	11.3259
							POTATO	2	10.2002
							POTATO	2	18.3905
							POTATO	2	13.6047
							POTATO	2	8.78721
							POTATO	2	8.90153
							POTATO	2	9.79034
							SWEET POTATO	2	10.8179
							SWEET POTATO	2	12.6063
							SWEET POTATO	2	10.8575
							SWEET POTATO	2	12.7445
							SWEET POTATO	2	12.1777
							SWEET POTATO	2	11.3266
							SWEET POTATO	2	6.32683
							SWEET POTATO	2	8.40471
							YAMS	2	44.3107
							YAMS	2	52.4816
							YAMS	2	47.3412
							YAMS	2	73.2814
							YAMS	2	59.324
							YAMS	2	29.6461
							YAMS	2	24.4295
							YAMS	2	36.307
							CASSAVA	2	17.5317
							CASSAVA	2	25.7997
							CASSAVA	2	22.8811
							CASSAVA	2	38.4058
							CASSAVA	2	26.5228
							CASSAVA	2	9.60797
							CASSAVA	2	7.83919
							CASSAVA	2	16.6224
							OTHER ROOTS	2	18.1866
							OTHER ROOTS	2	25.8972
							OTHER ROOTS	2	23.0777
							OTHER ROOTS	2	32.8882
							OTHER ROOTS	2	26.4543
							OTHER ROOTS	2	17.2602
							OTHER ROOTS	2	12.9816
							OTHER ROOTS	2	17.7439
							POTATO	3	18.7187
							POTATO	3	19.4529
							POTATO	3	18.6935
							POTATO	3	30.1657
							POTATO	3	27.4608
							POTATO	3	14.4754
							POTATO	3	12.4157
							POTATO	3	17.2065
							SWEET POTATO	3	16.7122
							SWEET POTATO	3	19.0265
							SWEET POTATO	3	17.3459
							SWEET POTATO	3	17.1667
							SWEET POTATO	3	17.2724
							SWEET POTATO	3	16.4143
							SWEET POTATO	3	13.6233
							SWEET POTATO	3	14.5963
							YAMS	3	81.4806
							YAMS	3	88.2854
							YAMS	3	88.7228
							YAMS	3	98.6718
							YAMS	3	93.6965
							YAMS	3	65.6247
							YAMS	3	63.5441
							YAMS	3	79.3621
							CASSAVA	3	44.9384
							CASSAVA	3	54.5387
							CASSAVA	3	57.5411
							CASSAVA	3	68.0261
							CASSAVA	3	57.5962
							CASSAVA	3	29.1948
							CASSAVA	3	30.1499
							CASSAVA	3	46.2481
							OTHER ROOTS	3	42.952
							OTHER ROOTS	3	49.6265
							OTHER ROOTS	3	51.7824
							OTHER ROOTS	3	58.5425
							OTHER ROOTS	3	53.3416
							OTHER ROOTS	3	32.7592
							OTHER ROOTS	3	28.3228
							OTHER ROOTS	3	44.7932
							POTATO	4	27.611
							POTATO	4	30.9554
							POTATO	4	28.2737
							POTATO	4	33.0609
							POTATO	4	33.6029
							POTATO	4	24.9861
							POTATO	4	21.902
							POTATO	4	27.3883
							SWEET POTATO	4	15.2887
							SWEET POTATO	4	23.9019
							SWEET POTATO	4	21.1859
							SWEET POTATO	4	22.7076
							SWEET POTATO	4	21.5602
							SWEET POTATO	4	19.1856
							SWEET POTATO	4	17.9306
							SWEET POTATO	4	18.9419
							YAMS	4	91.2431
							YAMS	4	99.9629
							YAMS	4	99.8327
							YAMS	4	99.9943
							YAMS	4	99.9485
							YAMS	4	91.1315
							YAMS	4	91.7516
							YAMS	4	95.0661
							CASSAVA	4	55.8974
							CASSAVA	4	78.6189
							CASSAVA	4	74.848
							CASSAVA	4	82.726
							CASSAVA	4	76.6822
							CASSAVA	4	55.1829
							CASSAVA	4	55.5903
							CASSAVA	4	64.2027
							OTHER ROOTS	4	49.4371
							OTHER ROOTS	4	67.0356
							OTHER ROOTS	4	64.2859
							OTHER ROOTS	4	68.9247
							OTHER ROOTS	4	65.9883
							OTHER ROOTS	4	49.57
							OTHER ROOTS	4	50.9085
							OTHER ROOTS	4	56.3463
